# Supplementary material for: Retinoic acid modulation guides human-induced pluripotent stem cell differentiation towards left or right ventricle-like cardiomyocytes
Source: Stem Cell Res Ther. 2024 Jun 21;15:184. doi: 10.1186/s13287-024-03741-0 (PMC11191368; doi:10.1186/s13287-024-03741-0)
Supplement: Supplementary file 2 — Supplementary Material 2 [file 13287_2024_3741_MOESM2_ESM.xls]

gene_id	EHT3	EHT6	EHT9	EHT1	EHT4	EHT7	Hi	Control	log2FoldChange	pvalue	padj	gene_name	gene_chr	gene_start	gene_end	gene_strand	gene_length	gene_biotype	gene_description	tf_family	EHT3_count	EHT6_count	EHT9_count	EHT1_count	EHT4_count	EHT7_count	EHT3_fpkm	EHT6_fpkm	EHT9_fpkm	EHT1_fpkm	EHT4_fpkm	EHT7_fpkm
ENSG00000163220	333.443677264714	1222.63321399731	16677.5553335774	418.371805900517	222.329768111548	136.365535807107	6077.87740827981	259.022369939724	4.55028820233494	0.000251332752001894	0.519295354427913	S100A9	1	153357854	153361027	+	577	protein_coding	S100 calcium binding protein A9 [Source:HGNC Symbol;Acc:HGNC:10499]	-	509	1691	16050	551	302	40	41.698001977503	152.325256254848	2122.36057331976	52.2072828444585	27.7829498794747	17.6546299348216
ENSG00000197632	41.9261205205142	245.105061824416	2598.78915197988	63.7808197743076	27.9752688352279	34.0913839517768	961.940111441604	41.9491575204374	4.51432136133925	0.000376673131474812	0.700442521633986	SERPINB2	18	63871692	63903890	+	2748	protein_coding	serpin family B member 2 [Source:HGNC Symbol;Acc:HGNC:8584]	-	64	339	2501	84	38	10	1.1008712298176	6.4119052013565	69.4411507222371	1.67115934829701	0.734030479791881	0.926739580821692
ENSG00000105991	25.5487296921883	23.8597847793679	107.027302140715	2.27788642051098	4.41714771082545	0	52.1452722040904	2.23167804377881	4.29701383569747	0.000579972077314497	0.937814849017542	HOXA1	7	27092993	27095996	-	2539	protein_coding	homeobox A1 [Source:HGNC Symbol;Acc:HGNC:5099]	Homeobox	39	33	103	3	6	0	0.726064465845386	0.675546676890436	3.09524100009856	0.0645972245698556	0.125439921962734	0
ENSG00000128422	184.736968543516	1445.32453860474	33619.0420724339	314.348326030516	1005.63729549793	177.27519654924	11749.701193194	499.086939359228	4.55608370751709	0.0019826792833349	0.999896960203588	KRT17	17	41619441	41624842	-	3130	protein_coding	keratin 17 [Source:HGNC Symbol;Acc:HGNC:6427]	-	282	1999	32354	414	1366	52	4.25870980106795	33.1949928573628	788.685014914677	7.23121557164062	23.1661352452279	4.23090668182417
ENSG00000135346	1.9652868993991	9.39930915550857	109.105502182282	0	0	0	40.1566994123966	0	7.45801578567245	0.00275574098107064	0.999896960203588	CGA	6	87085498	87095406	-	2284	protein_coding	glycoprotein hormones, alpha polypeptide [Source:HGNC Symbol;Acc:HGNC:1885]	-	3	13	105	0	0	0	0.0620866791991592	0.295836241099116	3.50762490614863	0	0	0
ENSG00000237330	31.4445903903856	4.3381426871578	441.617508833047	5.31506831452563	8.83429542165091	0	159.133413970197	4.71645457872551	4.97346887391544	0.00324015594094668	0.999896960203588	RNF223	1	1070966	1074307	-	1902	protein_coding	ring finger protein 223 [Source:HGNC Symbol;Acc:HGNC:40020]	-	48	6	425	7	12	0	1.19289989729447	0.163962624283034	17.0489785008185	0.201206882628819	0.334902168100297	0
ENSG00000167755	233.869141028493	99.7772818046294	2308.88024618125	97.9491160819723	89.0791455016467	98.8650134601528	880.84222300479	95.2977583479239	3.20857698114354	0.00346519209867861	0.999896960203588	KLK6	19	50958631	50969673	-	1976	protein_coding	kallikrein related peptidase 6 [Source:HGNC Symbol;Acc:HGNC:6367]	-	357	138	2222	129	121	29	8.53993474676856	3.62991344224979	85.7979793941574	3.56909473019389	3.25046620997548	3.73753697747178
ENSG00000185442	255.487296921883	236.4287764501	324.199206484495	122.246571234089	152.391596023478	160.229504573351	272.038426618826	144.955890610306	0.917603281520008	0.00406302827554413	0.999896960203588	FAM174B	15	92617443	92809884	-	4657	protein_coding	family with sequence similarity 174 member B [Source:HGNC Symbol;Acc:HGNC:34339]	-	390	327	312	161	207	47	3.95850908048408	3.6496031072697	5.11173465263916	1.89005718004731	2.35945301358958	2.57019491734177
ENSG00000013588	871.277192066935	1978.91608912515	6005.99812012943	776.759269394246	771.528466824179	306.822455565991	2952.06380044051	618.370063928139	2.25276156565712	0.0045190853274111	0.999896960203588	GPRC5A	12	12890782	12917937	+	8440	protein_coding	G protein-coupled receptor class C group 5 member A [Source:HGNC Symbol;Acc:HGNC:9836]	-	1330	2737	5780	1023	1048	90	7.44873408913388	16.8552994957422	52.2522910753997	6.62656545442612	6.59122385530854	2.71565442095759
ENSG00000136826	106.125492567551	307.285107007011	2241.33874483031	94.152638714454	140.612535461277	98.8650134601528	884.916448134957	111.210062545295	2.99028858546014	0.00461888421764789	0.999896960203588	KLF4	9	107484852	107490482	-	3659	protein_coding	Kruppel like factor 4 [Source:HGNC Symbol;Acc:HGNC:6348]	zf-C2H2	162	425	2157	124	191	29	2.09279110841965	6.03713160878156	44.9787810125924	1.85274043861484	2.77088296965956	2.01841297280247
ENSG00000233429	46.5117899524454	13.7374518426664	287.830705757068	12.9080230495622	12.5152518473388	3.40913839517768	116.02664918406	9.61080443069291	3.53086227170425	0.00524780050963863	0.999896960203588	HOTAIRM1	7	27095647	27100265	+	1496	antisense	HOXA transcript antisense RNA, myeloid-specific 1 [Source:HGNC Symbol;Acc:HGNC:37117]	-	71	19	277	17	17	1	2.24336547363023	0.660124923834701	14.1275912536493	0.621258913571452	0.603204473226103	0.170232644926338
ENSG00000125845	909.272738788651	1365.79192267351	342.903006858601	306.755371295479	287.114601203655	115.910705436041	872.655889440255	236.593559311725	1.87512543519806	0.00533559746954956	0.999896960203588	BMP2	20	6767664	6780280	+	3601	protein_coding	bone morphogenetic protein 2 [Source:HGNC Symbol;Acc:HGNC:1069]	-	1388	1889	330	404	390	34	18.2196328523319	27.2654681851698	6.99215044567605	6.1335731450409	5.74895238020546	2.40453020037024
ENSG00000081277	30.7894947572526	159.065231862453	2793.10085586642	22.0195687316062	85.3981890759588	0	994.318527495376	35.8059192691883	4.77905476686105	0.0055333994003513	0.999896960203588	PKP1	1	201283452	201332993	+	6211	protein_coding	plakophilin 1 [Source:HGNC Symbol;Acc:HGNC:9023]	-	47	220	2688	29	116	0	0.35769231141906	1.84104869062933	33.0208068447066	0.255265295030486	0.991388063547264	0
ENSG00000114638	351.786354992439	471.411505337814	2364.99164730356	195.138936690441	236.317402529162	27.2731071614215	1062.72983587794	152.909815460341	2.78768586733383	0.00601157149205691	0.999896960203588	UPK1B	3	119173517	119205153	+	2266	protein_coding	uroplakin 1B [Source:HGNC Symbol;Acc:HGNC:12578]	-	537	652	2276	257	321	8	11.2017959298621	14.9551858064054	76.6359063175073	6.20052585583935	7.51955867594482	0.899092804271142
ENSG00000187699	108.745875100084	76.6405208064545	50.9159010183983	24.2974551521172	30.1838426906406	13.6365535807107	78.7674323083121	22.7059504744895	1.73909462858017	0.00632195498984448	0.999896960203588	C2orf88	2	189879609	190203484	+	5997	protein_coding	chromosome 2 open reading frame 88 [Source:HGNC Symbol;Acc:HGNC:28191]	-	166	106	49	32	41	4	1.30842042678484	0.918704702544355	0.623421788666603	0.291723378458764	0.362908410772016	0.169863623018043
ENSG00000240563	254.83220128875	221.245277045048	282.63520565315	153.37768564774	130.305857469351	81.8193214842644	252.904227995649	121.834288200452	1.02479185889593	0.00751505188854776	0.999896960203588	L1TD1	1	62194831	62212328	+	3849	protein_coding	LINE1 type transposase domain containing 1 [Source:HGNC Symbol;Acc:HGNC:25595]	-	389	306	272	202	177	24	4.77721697307978	4.13216484299892	5.39188894504453	2.86918639845314	2.44102698752138	1.5879534641297
ENSG00000248290	5.24076506506427	17.3525707486312	205.741804115161	2.27788642051098	8.09810413651333	3.40913839517768	76.1117133096187	4.59504298406733	4.01221706734601	0.00802718541429894	0.999896960203588	TNXA	6	32008614	32012472	-	2038	unprocessed_pseudogene	tenascin XA (pseudogene) [Source:HGNC Symbol;Acc:HGNC:11975]	-	8	24	198	3	11	1	0.185549198941288	0.612084222544318	7.41277735668679	0.0804771114734364	0.286507325850279	0.124959782536703
ENSG00000104413	332.788581631581	226.306443513399	1901.55303803406	158.692753962265	215.70404654531	61.3644911131983	820.21602105968	145.253763873591	2.48928952787656	0.00851620231373078	0.999896960203588	ESRP1	8	94641074	94707466	+	4875	protein_coding	epithelial splicing regulatory protein 1 [Source:HGNC Symbol;Acc:HGNC:25966]	-	508	313	1830	209	293	18	4.92563661181312	3.33713549620244	28.6415432922638	2.34383465403203	3.19036392567422	0.940312751297727
ENSG00000120211	6.55095633133034	0.723023781192967	87.2844017458257	0	0	0	31.5194606194497	0	7.10853947803526	0.00887448226993207	0.999896960203588	INSL4	9	5231419	5235304	+	1952	protein_coding	insulin like 4 [Source:HGNC Symbol;Acc:HGNC:6087]	-	10	1	84	0	0	0	0.242155012450273	0.0266271269967837	3.28336692034568	0	0	0
ENSG00000135272	805.767628753632	871.966680118718	1422.5279284528	577.823855336286	578.646350118134	480.688513720053	1033.42074577505	545.719573058158	0.917448879680944	0.00902369204517356	0.999896960203588	MDFIC	7	114922154	115019202	+	5252	protein_coding	MyoD family inhibitor domain containing [Source:HGNC Symbol;Acc:HGNC:28870]	-	1230	1206	1369	761	786	141	11.0701542020679	11.935117895783	19.8883464368148	7.92164259787757	7.94410643642481	6.83705125479473
ENSG00000118898	1832.3024858731	1927.58140066045	10742.2160148613	1252.83753128104	1404.65297204249	484.097652115231	4834.03330046494	1047.19605181292	2.20533410348674	0.00906463869897292	0.999896960203588	PPL	16	4882507	4960741	-	7686	protein_coding	periplakin [Source:HGNC Symbol;Acc:HGNC:9273]	-	2797	2666	10338	1650	1908	142	17.2014620907533	18.0286782408699	102.625690771077	11.7365071884693	13.1772630591407	4.70503008417795
ENSG00000102243	151.982186886864	120.744971459225	570.465911410218	66.8180016683222	87.6067629313715	64.773629508376	281.064356585436	73.0661313693566	1.93745634226979	0.0101464277738364	0.999896960203588	VGLL1	X	136532152	136556807	+	1541	protein_coding	vestigial like family member 1 [Source:HGNC Symbol;Acc:HGNC:20985]	-	232	167	549	88	119	19	7.11637167801949	5.63271730494453	27.1825159409058	3.12201753841488	4.09912864608939	3.13996930524738
ENSG00000181652	169.669768981456	20.2446658734031	2066.76994133866	94.152638714454	30.9200339757782	85.2284598794421	752.228125397839	70.1003775232248	3.42635298800863	0.011482338383581	0.999896960203588	ATG9B	7	151012209	151024499	-	6391	protein_coding	autophagy related 9B [Source:HGNC Symbol;Acc:HGNC:21899]	-	259	28	1989	124	42	25	1.91559732959567	0.227715890022877	23.7457510981139	1.06073811060737	0.348841141142807	0.996197922116261
ENSG00000181885	379.300371584027	453.33591080799	2740.10675480646	205.769073319492	352.635625580899	47.7279375324876	1190.91434573282	202.044212144293	2.5526057715416	0.011696432281156	0.999896960203588	CLDN7	17	7259903	7263983	-	2492	protein_coding	claudin 7 [Source:HGNC Symbol;Acc:HGNC:2049]	-	579	627	2637	271	479	14	10.9825655020625	13.0774667896756	80.7387529933571	5.94533811029374	10.203160094473	1.43071930792023
ENSG00000169583	539.79880170162	603.001833514934	5672.44701345789	323.45987171256	557.296802849145	51.1370759276652	2271.74921622481	310.631250163123	2.86676403147906	0.0121416410827617	0.999896960203588	CLIC3	9	136994635	136996803	-	1177	protein_coding	chloride intracellular channel 3 [Source:HGNC Symbol;Acc:HGNC:2064]	-	824	834	5459	426	757	15	33.0920769299589	36.8293208858963	353.880455106426	19.7873867051543	34.1402456996007	3.24555696868905
ENSG00000104611	353.751641891838	332.590939348765	1059.88202119931	205.769073319492	239.262167669712	95.4558750649751	582.074867479972	180.16237201806	1.68133974326142	0.0126902613266227	0.999896960203588	SH2D4A	8	19313617	19396218	+	4148	protein_coding	SH2 domain containing 4A [Source:HGNC Symbol;Acc:HGNC:26102]	-	540	460	1020	271	325	28	6.15358619873634	5.76398984400964	18.7620966876896	3.57178943366731	4.15902794943745	1.71907064384629
ENSG00000124466	275.795261549007	432.368221153394	4144.96998290594	215.63991447504	391.65376369319	218.184857291372	1617.71115520278	275.159511819867	2.55413358377516	0.0133982922278739	0.999896960203588	LYPD3	19	43460787	43465660	-	2519	protein_coding	LY6/PLAUR domain containing 3 [Source:HGNC Symbol;Acc:HGNC:24880]	-	421	598	3989	284	532	64	7.90000206397517	12.3389197438815	120.824724756354	6.16375655735519	11.2106473277305	6.47032725519145
ENSG00000230825	1.9652868993991	2.89209512477187	67.5415013509366	0	0.736191285137576	0	24.1329611250358	0.245397095045859	5.76500851417731	0.0135498719953167	0.999896960203588	AC005532.1	7	7255154	7277779	+	1237	processed_transcript	uncharacterized LOC101927354 [Source:NCBI gene;Acc:101927354]	-	3	4	65	0	1	0	0.114637005085594	0.168071631035478	4.00925429084825	0	0.0429118784510081	0
ENSG00000092295	69.4401371121016	80.2556397124193	162.099603242248	38.7240691486867	43.435285823117	27.2731071614215	103.93179335559	36.4774873777417	1.47858694114479	0.0141571948250022	0.999896960203588	TGM1	14	24249114	24264432	-	3735	protein_coding	transglutaminase 1 [Source:HGNC Symbol;Acc:HGNC:11777]	-	106	111	156	51	59	8	1.3414933851703	1.54467278732185	3.18679361142444	0.746508702572604	0.838510742969191	0.545473706687659
ENSG00000184363	718.639909546938	724.469828755353	5522.81661046504	449.502920314168	712.633164013173	146.59295099264	2321.97544958911	436.243011773327	2.40922038233936	0.0143935524961165	0.999896960203588	PKP3	11	392614	404908	+	3787	protein_coding	plakophilin 3 [Source:HGNC Symbol;Acc:HGNC:9025]	-	1097	1002	5315	592	968	43	13.6925583042069	13.7523380516285	107.084819603896	8.54637030932622	13.5683574986249	2.8916624195462
ENSG00000005001	136.259891691671	159.788255643646	940.385518809194	69.8551835623368	123.680135903113	81.8193214842644	412.144555381503	91.7848803165713	2.16321336098546	0.0144930945799513	0.999896960203588	PRSS22	16	2852727	2858170	-	2387	protein_coding	serine protease 22 [Source:HGNC Symbol;Acc:HGNC:14368]	-	208	221	905	92	168	24	4.11892792354461	4.8122034224535	28.927846603656	2.10712700639903	3.73597609223909	2.56055001400722
ENSG00000179178	139.535369857336	127.975209271155	885.313217707661	68.3365926153295	120.735370762562	51.1370759276652	384.274598945384	80.0696797685191	2.25279792921672	0.0148190917460229	0.999896960203588	TMEM125	1	43269994	43274002	+	2127	protein_coding	transmembrane protein 125 [Source:HGNC Symbol;Acc:HGNC:28275]	-	213	177	852	90	164	15	4.73353279062175	4.32523689981041	30.5627233678923	2.31329130018143	4.09282884701416	1.79596640909592
ENSG00000147676	227.973280330296	394.047960750167	2892.85445786165	216.399209948544	305.519383332094	146.59295099264	1171.6252329807	222.837181424426	2.39133349409727	0.014947038135459	0.999896960203588	MAL2	8	119165034	119245673	+	3430	protein_coding	mal, T cell differentiation protein 2 (gene/pseudogene) [Source:HGNC Symbol;Acc:HGNC:13634]	-	348	545	2784	285	415	43	4.79577059292771	8.2586013948275	61.9291410668649	4.54261619602683	6.42245695691466	3.19263136525406
ENSG00000008394	747.464117404792	621.077428044758	894.665117894713	489.745580409862	269.446010360353	136.365535807107	754.402221114755	298.519042192441	1.32723286423248	0.01666759540771	0.999896960203588	MGST1	12	16347142	16609259	+	7440	protein_coding	microsomal glutathione S-transferase 1 [Source:HGNC Symbol;Acc:HGNC:7061]	-	1141	859	861	645	366	40	7.24913162217266	6.0010100107719	8.82978566428446	4.73960429224672	2.61129162280461	1.36918299360108
ENSG00000146904	178.841107845318	206.061777639996	389.662507793865	85.8003885059137	145.029683172102	54.5462143228429	258.188464426393	95.125428666953	1.41835497323684	0.0172082239220327	0.999896960203588	EPHA1	7	143390289	143408892	-	4733	protein_coding	EPH receptor A1 [Source:HGNC Symbol;Acc:HGNC:3385]	-	273	285	375	113	197	16	2.72646181100149	3.12977039739081	6.04525616917952	1.30526064579643	2.20941321526468	0.860910329380269
ENSG00000172478	333.443677264714	156.173136737681	2396.16464792707	167.804299644309	203.924985983108	13.6365535807107	961.927153976489	128.455279736043	2.896238635721	0.0174407877847928	0.999896960203588	MAB21L4	2	240886048	240896889	-	2772	protein_coding	mab-21 like 4 [Source:HGNC Symbol;Acc:HGNC:26216]	-	509	216	2306	221	277	4	8.67956246068515	4.05008975826403	63.4725611512878	4.35867364759654	5.30436949471843	0.367486344602887
ENSG00000284879	6.55095633133034	10.8453567178945	17.6647003533219	0.759295473503661	1.47238257027515	0	11.6870044675156	0.743892681259604	3.56187984972766	0.0185321487856858	0.999896960203588	AC133644.3	2	87455476	87767359	+	3849	processed_transcript	novel transcript	-	10	15	17	1	2	0	0.122807634269403	0.202557100147006	0.336993059065283	0.0142038930616492	0.0275822258476992	0
ENSG00000008323	241.73028862609	270.41089416617	1388.23762776694	148.821912806718	190.673542850632	184.093473339595	633.459603519734	174.529642998982	1.8599212640512	0.019115201212352	0.999896960203588	PLEKHG6	12	6310436	6328506	+	4260	protein_coding	pleckstrin homology and RhoGEF domain containing G6 [Source:HGNC Symbol;Acc:HGNC:25562]	-	369	374	1336	196	259	54	4.09439787811695	4.5631645093305	23.928573265414	2.51536942283578	3.22728552905384	3.22818638209607
ENSG00000184292	288.897174211668	480.08779071213	2810.76555621974	234.622301312631	348.954669155211	37.5005223469545	1193.25017371451	207.025830938266	2.52079638538318	0.0192894913689417	0.999896960203588	TACSTD2	1	58575423	58577773	-	2351	protein_coding	tumor associated calcium signal transducer 2 [Source:HGNC Symbol;Acc:HGNC:11530]	-	441	664	2705	309	474	11	8.86664328700949	14.679780884767	87.7878849837579	7.18556885488513	10.702196932032	1.19155610587316
ENSG00000117407	13.7570082957937	12.2914042802804	59.2287011846674	3.03718189401465	5.88953028110061	3.40913839517768	28.4257045869139	4.11195019009764	2.74447436487555	0.0193835665705385	0.999896960203588	ARTN	1	43933320	43937241	+	2658	protein_coding	artemin [Source:HGNC Symbol;Acc:HGNC:727]	-	21	17	57	4	8	1	0.373454411977486	0.332428360519665	1.63621294665404	0.0822735656798913	0.159765217889833	0.0958119024867573
ENSG00000118785	891.585156694059	2388.87057306156	2008.58034017477	583.138923650812	1087.3545281482	528.416451252541	1763.01202331013	732.969967683851	1.2638153318784	0.0197082877110256	0.999896960203588	SPP1	4	87975650	87983426	+	2321	protein_coding	secreted phosphoprotein 1 [Source:HGNC Symbol;Acc:HGNC:11255]	-	1361	3304	1933	768	1477	155	27.7176407253895	73.9893174795659	63.5443086811875	18.0901173695877	33.7794505006618	17.0071286969061
ENSG00000278558	26.2038253253214	15.1834994050523	240.032104801021	15.1859094700732	9.57048670678848	0	93.8064765104648	8.2521320589539	3.42415252016415	0.020001943992431	0.999896960203588	TMEM191B	22	18527802	18530573	+	2067	protein_coding	transmembrane protein 191B [Source:HGNC Symbol;Acc:HGNC:33600]	-	40	21	231	20	13	0	0.91472972288908	0.528059598380336	8.52690548060746	0.528986786592044	0.333849016628283	0
ENSG00000163435	277.105452815273	629.753713419074	1884.92743770152	374.332668437305	265.028862649527	143.183812597463	930.59553464529	260.848447894765	1.82982162579104	0.0221267304116144	0.999896960203588	ELF3	1	202007945	202017188	+	7191	protein_coding	E74 like ETS transcription factor 3 [Source:HGNC Symbol;Acc:HGNC:3318]	ETS	423	871	1814	493	360	42	2.78050931942901	6.29554002265549	19.247216862556	3.74811524216157	2.65742145901863	1.48742282659041
ENSG00000142765	440.879361098532	195.216420922101	2206.00934412367	223.232869210076	255.458375942739	214.775718896194	947.368375381433	231.155654683003	2.03397592249233	0.0231099112984548	0.999896960203588	SYTL1	1	27342020	27353937	+	5584	protein_coding	synaptotagmin like 1 [Source:HGNC Symbol;Acc:HGNC:15584]	-	673	270	2123	294	347	63	5.69695686310661	2.51317353373654	29.0084504219898	2.87844029583106	3.29861242736968	2.87322462733121
ENSG00000052850	94.3337711711569	14.4604756238593	162.099603242248	12.1487275760586	17.6685908433018	27.2731071614215	90.2979500124213	19.0301418602606	2.2807520200346	0.0245921254411232	0.999896960203588	ALX4	11	44260440	44310166	-	5754	protein_coding	ALX homeobox 4 [Source:HGNC Symbol;Acc:HGNC:450]	Homeobox	144	20	156	16	24	8	1.18294869898544	0.180660938122078	2.06859126497572	0.152021645865242	0.221405604354107	0.354074434215921
ENSG00000236409	4.58566943193124	2.89209512477187	33.2512006650765	0.759295473503661	0	0	13.5763217405932	0.253098491167887	4.91654287052666	0.0246545998557392	0.999896960203588	NRADDP	3	47010824	47013465	+	1728	transcribed_unitary_pseudogene	neurotrophin receptor associated death domain, pseudogene [Source:HGNC Symbol;Acc:HGNC:19337]	-	7	4	32	1	0	0	0.191481833919012	0.120315166429911	1.41294802215934	0.031638185413361	0	0
ENSG00000162989	141.500656756735	277.641131978099	119.496502390119	41.0019555691977	104.539162489536	40.9096607421322	179.546097041651	62.1502596002886	1.51139989596374	0.0247010519431337	0.999896960203588	KCNJ3	2	154698299	154858352	+	5067	protein_coding	potassium voltage-gated channel subfamily J member 3 [Source:HGNC Symbol;Acc:HGNC:6264]	-	216	384	115	54	142	12	2.0150049774903	3.93898605263965	1.73167697209582	0.582637133864524	1.48759484851655	0.603121460769215
ENSG00000163235	108.745875100084	14.4604756238593	183.920703678704	28.8532279931391	8.09810413651333	20.4548303710661	102.375684800882	19.1353875002395	2.42349069816048	0.025017458298781	0.999896960203588	TGFA	2	70447280	70554193	-	4963	protein_coding	transforming growth factor alpha [Source:HGNC Symbol;Acc:HGNC:11765]	-	166	20	177	38	11	6	1.58101900048936	0.20945457141939	2.72112778476707	0.418595568604259	0.117651003442045	0.307879955845014
ENSG00000164855	90.4031973723587	41.9353793091921	784.520515691648	64.5401152478112	55.9505376704558	44.3187991373099	305.619697457733	54.9364840185256	2.46997445151613	0.0250592847663625	0.999896960203588	TMEM184A	7	1542235	1560821	-	7805	protein_coding	transmembrane protein 184A [Source:HGNC Symbol;Acc:HGNC:28797]	-	138	58	755	85	76	13	0.835755908184557	0.386241743762698	7.38063944438646	0.595389708329848	0.516877836891246	0.424174821079745
ENSG00000111405	1.9652868993991	15.1834994050523	182.88160365792	0.759295473503661	8.83429542165091	0	66.676796654124	3.19786363171819	4.26571428387164	0.0258560748785547	0.999896960203588	ENDOU	12	47709734	47725567	-	2679	protein_coding	endonuclease, poly(U) specific [Source:HGNC Symbol;Acc:HGNC:14369]	-	3	21	176	1	12	0	0.0529324282534079	0.40742784242335	5.01256364412183	0.0204071610281029	0.237769288438509	0
ENSG00000074527	308.550043205659	415.738674185956	412.522708251105	205.009777845989	253.249802087326	109.092428645686	378.937141880907	189.117336193	0.983320874947842	0.0258842752760362	0.999896960203588	NTN4	12	95657807	95791152	-	4166	protein_coding	netrin 4 [Source:HGNC Symbol;Acc:HGNC:13658]	-	471	575	397	270	344	32	5.34410420563325	7.17385677897023	7.27095047984924	3.54323374614923	4.38315069935204	1.95616350886069
ENSG00000176383	8.51624323072944	5.06116646835077	21.8211004364564	1.51859094700732	0.736191285137576	0	11.7995033785122	0.751594077381633	3.57247073807107	0.0262705501644069	0.999896960203588	B3GNT4	12	122203543	122208952	+	4690	protein_coding	UDP-GlcNAc:betaGal beta-1,3-N-acetylglucosaminyltransferase 4 [Source:HGNC Symbol;Acc:HGNC:15683]	-	13	7	21	2	1	0	0.131021867717231	0.0775763461160025	0.341638178492258	0.0233137673323189	0.0113181223121316	0
ENSG00000121900	182.116586010983	164.126398330803	1193.9259238804	111.616434605038	145.029683172102	10.227415185533	513.389636074063	88.9578443208912	2.51502169680743	0.0263185283975292	0.999896960203588	TMEM54	1	32894594	32901438	-	1417	protein_coding	transmembrane protein 54 [Source:HGNC Symbol;Acc:HGNC:24143]	-	278	227	1149	147	197	3	9.27359706677595	8.3264548205948	61.8685765581499	5.67156337753021	7.3797831671473	0.539170155560623
ENSG00000131941	911.23802568805	799.664301999421	1118.0716223632	628.696652061032	680.24074746712	634.099741503049	942.991316683556	647.6790470104	0.540290574089173	0.0265797635308716	0.999896960203588	RHPN2	19	32978593	33064888	-	4804	protein_coding	rhophilin Rho GTPase binding protein 2 [Source:HGNC Symbol;Acc:HGNC:19974]	-	1391	1106	1076	828	924	186	13.6866577594792	11.966199833239	17.0894945627698	9.4228579264093	10.2097756300918	9.86016961836448
ENSG00000112378	2952.51601853058	3045.37616638478	14684.5614937144	2159.43632664441	2562.6818635639	405.687469026144	6894.15122620992	1709.26855307815	2.01098740757356	0.0273087215218634	0.999896960203588	PERP	6	138088505	138107511	-	4290	protein_coding	PERP, TP53 apoptosis effector [Source:HGNC Symbol;Acc:HGNC:17637]	-	4507	4212	14132	2844	3481	119	49.659637190054	51.0311309541268	251.342703555807	36.2432892348146	43.0718927446167	7.06421827048166
ENSG00000135925	288.242078578535	246.551109386802	724.252714486197	208.046959740003	145.76587445724	44.3187991373099	419.681967483844	132.710544444851	1.64536477202373	0.0291890981470682	0.999896960203588	WNT10A	2	218880363	218899581	+	3412	protein_coding	Wnt family member 10A [Source:HGNC Symbol;Acc:HGNC:13829]	-	440	341	697	274	198	13	6.09560659710698	5.19456852201732	15.5863240498339	4.39032676554363	3.08037360536097	0.970306119146369
ENSG00000189143	1365.87439508238	1746.10243158101	6529.70453060439	955.193705667606	1490.78735240359	320.459009146702	3213.89378575593	922.146689072633	1.79929480856456	0.0292214456791686	0.999896960203588	CLDN4	7	73799542	73832693	+	4702	protein_coding	claudin 4 [Source:HGNC Symbol;Acc:HGNC:2046]	-	2085	2415	6284	1258	2025	94	20.9602621920803	26.6955352686087	101.970253093888	14.6269346592969	22.8607054719038	5.09119427054898
ENSG00000146386	306.58475630626	322.468606412063	477.986009560474	217.158505422047	217.912620400722	242.048826057615	369.013124092932	225.706650626795	0.712326129968547	0.0293449304338131	0.999896960203588	ABRACL	6	139028682	139043302	+	1200	protein_coding	ABRA C-terminal like [Source:HGNC Symbol;Acc:HGNC:21230]	-	468	446	460	286	296	71	18.4347767878144	19.3178031219866	29.2480240586984	13.0298702806386	13.0935584321613	15.0678588445799
ENSG00000118640	286.276791679136	405.616341249254	1607.48773215229	208.046959740003	322.451782890258	197.730026920306	766.460288360227	242.742923183522	1.65585550462514	0.0293923254080163	0.999896960203588	VAMP8	2	85561562	85582031	+	990	protein_coding	vesicle associated membrane protein 8 [Source:HGNC Symbol;Acc:HGNC:12647]	-	437	561	1547	274	438	58	20.8650542768062	29.4531527420423	119.227123106209	15.1311059838736	23.4847608242696	14.9199455908772
ENSG00000163624	312.480617004457	286.317417352415	2047.02704094377	281.698620669858	267.973627790078	75.001044693909	881.94169176688	208.224431051282	2.07625755205387	0.0294312662244093	0.999896960203588	CDS1	4	84582979	84651338	+	4461	protein_coding	CDP-diacylglycerol synthase 1 [Source:HGNC Symbol;Acc:HGNC:1800]	-	477	396	1970	371	364	22	5.05428156719343	4.61388839979776	33.6941068364292	4.54670724283362	4.33128125675376	1.25592844873697
ENSG00000137460	86.4726235735605	139.543589770243	817.771716356724	67.5772971418259	118.52679690715	17.0456919758884	347.929309900176	67.7165953416213	2.3441953942616	0.0296931295618009	0.999896960203588	FHDC1	4	152936352	152979696	+	6593	protein_coding	FH2 domain containing 1 [Source:HGNC Symbol;Acc:HGNC:29363]	-	132	193	787	89	161	5	0.946376901683407	1.52152242018205	9.10776051050018	0.738009981964449	1.2962537504425	0.193135171249659
ENSG00000133639	1761.55215749473	1363.62285132994	2173.79724347937	1290.80230495622	1079.25642401169	828.420630028177	1766.32408410135	1066.15978633203	0.724820062670338	0.0298264392543515	0.999896960203588	BTG1	12	92140278	92145897	-	4854	protein_coding	BTG anti-proliferation factor 1 [Source:HGNC Symbol;Acc:HGNC:1130]	-	2689	1886	2092	1700	1466	243	26.1857071526697	20.1951014584061	32.8837890744327	19.1471638793344	16.031768166863	12.7491415213806
ENSG00000163191	2067.48181816786	2824.13088933973	14315.6809863362	1624.89231329784	2761.45351055105	842.057183608888	6402.43123128126	1742.80100248592	1.87643727022579	0.0298755258545167	0.999896960203588	S100A11	1	152032506	152047907	-	680	protein_coding	S100 calcium binding protein A11 [Source:HGNC Symbol;Acc:HGNC:10488]	-	3156	3906	13777	2140	3751	247	219.382185302949	298.557131341913	1545.84409510238	172.052174417318	292.809644350379	92.5044192529718
ENSG00000196542	6.55095633133034	1.44604756238593	31.1730006235092	0.759295473503661	0.736191285137576	0	13.0566681724085	0.498495586213746	4.18672906549374	0.0308439910747502	0.999896960203588	SPTSSB	3	161344792	161372880	-	3745	protein_coding	serine palmitoyltransferase small subunit B [Source:HGNC Symbol;Acc:HGNC:24045]	-	10	2	30	1	1	0	0.126218046542839	0.0277576245114669	0.611208490226471	0.0145983402921997	0.0141740971011741	0
ENSG00000136830	3583.3731132377	5612.833613401	27132.9797427024	3420.62610813399	4866.96058604451	1162.51619275559	12109.7288231137	3150.0342956447	1.9422499568967	0.0308875544864056	0.999896960203588	FAM129B	9	127505339	127578989	-	4629	protein_coding	family with sequence similarity 129 member B [Source:HGNC Symbol;Acc:HGNC:25282]	-	5470	7763	26112	4505	6611	341	55.8564617873631	87.1658818712494	430.400633560107	53.2062829328724	75.8101231323836	18.7603803309877
ENSG00000197822	151.327091253731	180.032921517049	514.354510287901	108.579252711024	122.943944617975	95.4558750649751	281.90484101956	108.993024131325	1.36439268290357	0.0310626237710775	0.999896960203588	OCLN	5	69492292	69558104	+	6761	protein_coding	occludin [Source:HGNC Symbol;Acc:HGNC:8104]	-	231	249	495	143	167	28	1.61500667022596	1.91422301767974	5.58617077833444	1.15632630799928	1.31115115197912	1.05468200424115
ENSG00000132872	272.519783383342	327.529772880414	408.36630816797	174.637958905842	218.64881168586	81.8193214842644	336.138621477242	158.368697358656	1.06440933815654	0.0311266940855395	0.999896960203588	SYT4	18	43267878	43277650	-	4437	protein_coding	synaptotagmin 4 [Source:HGNC Symbol;Acc:HGNC:11512]	-	416	453	393	230	297	24	4.43176964322785	5.30655776643406	6.75807593560188	2.83395997536313	3.55315576115335	1.37751473595565
ENSG00000117525	189.97773360858	386.817722938237	4493.06848986846	229.307232998106	521.959621162541	71.5919062987313	1689.95464880509	274.286253486459	2.61986971812267	0.0320974244768602	0.999896960203588	F3	1	94529225	94541800	-	2875	protein_coding	coagulation factor III, tissue factor [Source:HGNC Symbol;Acc:HGNC:3541]	-	290	535	4324	302	709	21	4.76796902427306	9.67208391835865	114.753986567693	5.74280935202606	13.0904812151384	1.8601839210455
ENSG00000144331	89.0930061060926	259.565537448275	321.081906422145	23.5381596786135	73.6191285137576	109.092428645686	223.246816658837	68.7499056126856	1.72109931238142	0.0321656484923178	0.999896960203588	ZNF385B	2	179441982	179861505	-	5310	protein_coding	zinc finger protein 385B [Source:HGNC Symbol;Acc:HGNC:26332]	-	136	359	309	31	100	32	1.21064737222597	3.514018555797	4.44000954759901	0.319170304373432	0.999660897248532	1.53472263237545
ENSG00000167157	88.4379104729596	156.896160518874	658.789413176827	90.3561613469357	104.539162489536	47.7279375324876	301.374494722887	80.8744204563197	1.88547977994765	0.032346375967165	0.999896960203588	PRRX2	9	129665641	129722674	+	1311	protein_coding	paired related homeobox 2 [Source:HGNC Symbol;Acc:HGNC:21338]	Homeobox	135	217	634	119	142	14	4.86748198938946	8.60322270160611	36.8983131095707	4.96248920131216	5.74953706898046	2.71956713603144
ENSG00000218416	286.931887312269	190.878278234943	723.213614465413	117.690798393068	217.176429115585	75.001044693909	400.341260004208	136.622757400854	1.53919608362618	0.0324444125295155	0.999896960203588	AC110619.1	2	240449315	240456714	-	3235	processed_transcript	uncharacterized LOC100130449 [Source:NCBI gene;Acc:100130449]	-	438	264	696	155	295	22	6.3998987302839	4.24163959845395	16.4155296645554	2.61946571286387	4.84055274341565	1.7319000957699
ENSG00000188112	251.556723123085	501.778504147919	1983.64193967597	316.626212451027	234.108828673749	279.54934840457	912.325722315657	276.761463176449	1.72053554855975	0.0324660282326661	0.999896960203588	C6orf132	6	42101118	42142619	-	6852	protein_coding	chromosome 6 open reading frame 132 [Source:HGNC Symbol;Acc:HGNC:21288]	-	384	694	1909	417	318	82	2.64903164583079	5.26436798263556	21.2573204629769	3.32716244781349	2.46352509906002	3.04769104179855
ENSG00000115884	472.323951488917	599.386714608969	5514.50381029877	490.504875883365	728.8293722862	245.457964452793	2195.40482546555	488.264070874119	2.16683063741893	0.0325059999848311	0.999896960203588	SDC1	2	20200797	20225433	-	3595	protein_coding	syndecan 1 [Source:HGNC Symbol;Acc:HGNC:10658]	-	721	829	5307	646	990	72	9.48002857531054	11.9855994223119	112.634163642387	9.82401299546868	14.6178508226587	5.10044468715039
ENSG00000005020	201.769455004974	193.047349578522	605.795312116862	88.0782749264247	147.974448312653	150.002089387818	333.537372233453	128.684937542298	1.37784894945632	0.0326581657025454	0.999896960203588	SKAP2	7	26667062	26995239	-	5520	protein_coding	src kinase associated phosphoprotein 2 [Source:HGNC Symbol;Acc:HGNC:15687]	-	308	267	583	116	201	44	2.63745412980622	2.51406386896589	8.05841116551093	1.14887880248866	1.93287694246799	2.02996261225204
ENSG00000154274	30.1343991241196	60.7339976202092	644.242012885856	25.8160460991245	19.8771646987145	75.001044693909	245.036803210062	40.2314184972494	2.63039900020393	0.0327774090053924	0.999896960203588	C4orf19	4	37453941	37623495	+	2770	protein_coding	chromosome 4 open reading frame 19 [Source:HGNC Symbol;Acc:HGNC:25618]	-	46	84	620	34	27	22	0.784966890900176	1.57617211530997	17.0777977551967	0.671049339135663	0.517405714218491	2.02263422737026
ENSG00000214530	839.177506043416	994.880722921522	6774.93213550933	665.902130262711	993.12204365059	729.555616568024	2869.66345482476	796.193263493775	1.84928577610374	0.0332274671915391	0.999896960203588	STARD10	11	72754729	72793681	-	3710	protein_coding	StAR related lipid transfer domain containing 10 [Source:HGNC Symbol;Acc:HGNC:10666]	-	1281	1376	6520	877	1349	214	16.3210650806484	19.2774083588316	134.089148151445	12.9235250441484	19.3012424327809	14.6897465976543
ENSG00000169550	93.6786755380239	23.8597847793679	782.44231565008	59.9843424067893	28.7114601203655	0	299.993591989157	29.5652675090516	3.31939757972992	0.0341918889607997	0.999896960203588	MUC15	11	26559033	26572233	-	3556	protein_coding	mucin 15, cell surface associated [Source:HGNC Symbol;Acc:HGNC:14956]	-	143	33	753	79	39	0	1.90084875014959	0.48234336687987	16.1567189193035	1.21456467017681	0.582170346488185	0
ENSG00000179846	16.3773908283258	4.3381426871578	136.122102722657	8.35225020854028	5.15333899596303	0	52.2792120793801	4.50186306816777	3.42251471913472	0.0344723566393978	0.999896960203588	NKPD1	19	45149750	45158737	-	4310	protein_coding	NTPase KAP family P-loop domain containing 1 [Source:HGNC Symbol;Acc:HGNC:24739]	-	25	6	131	11	7	0	0.274180153307965	0.0723565919689861	2.31907060527962	0.139531004254563	0.0862120546420602	0
ENSG00000070159	178.186012212185	284.871369790029	457.204009144801	109.338548184527	185.520203854669	129.547259016752	306.753797049005	141.468670351983	1.11142614487777	0.0350425388675016	0.999896960203588	PTPN3	9	109375466	109498313	-	9995	protein_coding	protein tyrosine phosphatase, non-receptor type 3 [Source:HGNC Symbol;Acc:HGNC:9655]	-	272	394	440	144	252	38	1.2863506846463	2.04888482718383	3.3588439226119	0.787653121838664	1.33833540752997	0.968222651202845
ENSG00000166206	449.395604329261	443.936601652482	430.187408604427	311.311144136501	267.23743650494	361.368669888834	441.173204862056	313.305750176759	0.50761230672921	0.0359742996215508	0.999896960203588	GABRB3	15	26543546	26939539	-	13886	protein_coding	gamma-aminobutyric acid type A receptor beta3 subunit [Source:HGNC Symbol;Acc:HGNC:4083]	-	686	614	414	410	363	106	2.3351792944823	2.29823975696393	2.27479950910228	1.61421731252038	1.3876396149168	1.94403081534199
ENSG00000158055	142.155752389868	112.791709866103	954.932919100164	108.579252711024	126.624901043663	78.4101830890867	403.293460452045	104.538112281258	1.94206531857406	0.0363295253277498	0.999896960203588	GRHL3	1	24319322	24364482	+	3940	protein_coding	grainyhead like transcription factor 3 [Source:HGNC Symbol;Acc:HGNC:25839]	CP2	217	156	919	143	172	23	2.60337535009483	2.05793900914837	17.7966899867207	1.98424420517339	2.31728500171327	1.4866408240166
ENSG00000205426	15.0671995620598	13.0144280614734	15.5865003117546	3.79647736751831	2.9447651405503	0	14.5560426450959	2.24708083602287	2.43248050026134	0.0365944406635298	0.999896960203588	KRT81	12	52285913	52291534	-	1929	protein_coding	keratin 81 [Source:HGNC Symbol;Acc:HGNC:6458]	-	23	18	15	5	4	0	0.563597275218633	0.485002972607045	0.593306323457266	0.141707580078506	0.110071526477754	0
ENSG00000226310	7.20605196446337	2.1690713435789	31.1730006235092	0.759295473503661	1.47238257027515	0	13.5160413105172	0.743892681259604	3.78757365070342	0.036846065526224	0.999896960203588	AL022157.1	X	57121662	57127243	+	665	antisense	novel transcript	-	11	3	30	1	2	0	0.781887583057482	0.234478880741602	3.44206886601223	0.0822117058560719	0.159645093665856	0
ENSG00000182107	150.671995620598	205.338753858803	570.465911410218	79.7260247178845	165.643039155955	88.6375982746198	308.825553629873	111.335554049486	1.46414792102202	0.0374787146503796	0.999896960203588	TMEM30B	14	61277370	61281840	-	4471	protein_coding	transmembrane protein 30B [Source:HGNC Symbol;Acc:HGNC:27254]	-	230	284	549	105	225	26	2.43162411965275	3.30154934890471	9.3688787888472	1.28392582451358	2.67131482215988	1.48095928361772
ENSG00000128268	1085.49346410144	949.330224706365	2714.12925428687	940.007796197533	674.351217186019	490.915928905586	1582.98431436489	701.75831409638	1.17092126471396	0.0378940891660333	0.999896960203588	MGAT3	22	39457344	39492194	+	5457	protein_coding	mannosyl (beta-1,4-)-glycoprotein beta-1,4-N-acetylglucosaminyltransferase [Source:HGNC Symbol;Acc:HGNC:7046]	-	1657	1313	2612	1238	916	144	14.352971782847	12.5058983767104	36.520705997715	12.4028644090395	8.91022653065965	6.72021207634439
ENSG00000168477	551.590523098015	2601.43956473229	3054.9540611039	567.193718707235	1108.70407541719	555.689558413962	2069.32804964474	743.862450846129	1.4747313727298	0.0387839620643342	0.999896960203588	TNXB	6	32041153	32115334	-	15909	protein_coding	tenascin XB [Source:HGNC Symbol;Acc:HGNC:11976]	-	842	3598	2940	747	1506	163	2.50174180641818	11.7549936845812	14.1001714751409	2.56704229948664	5.02492189500968	2.60927085297615
ENSG00000165795	2387.82358276991	1885.64602135126	10047.058100957	1857.23672818996	1883.91349866706	422.733161002033	4773.50923502606	1387.96112928635	1.78081189383911	0.0388714477236243	0.999896960203588	NDRG2	14	21016763	21070872	-	7550	protein_coding	NDRG family member 2 [Source:HGNC Symbol;Acc:HGNC:14460]	-	3645	2608	9669	2446	2559	124	22.820431785221	17.9541462449349	97.7134965586713	17.7118859110501	17.9916320178454	4.18262735952521
ENSG00000229196	3.27547816566517	0.723023781192967	41.5640008313456	0.759295473503661	0.736191285137576	0	15.1875009260679	0.498495586213746	4.40792404435781	0.0392417280412859	0.999896960203588	AC087071.1	7	130141731	130142615	+	503	antisense	novel transcript	-	5	1	40	1	1	0	0.469867380022795	0.103332309935828	6.06753027408385	0.108689432195403	0.105530802472956	0
ENSG00000196586	759.255838801186	623.96952316953	1814.26863628823	579.342446283294	521.959621162541	255.685379638326	1065.83133275298	452.329149028054	1.23143250095735	0.0396190853367303	0.999896960203588	MYO6	6	75749192	75919537	+	8785	protein_coding	myosin VI [Source:HGNC Symbol;Acc:HGNC:7605]	-	1159	863	1746	763	709	75	6.23612693462833	5.10590997014614	15.1643018009415	4.74829920237241	4.28402202544371	2.17417219814856
ENSG00000156711	584.345304754666	807.617563592544	2532.28675064973	478.356148307307	673.615025900882	225.003134081727	1308.08320633231	458.991436096639	1.50695979908681	0.0399087971364767	0.999896960203588	MAPK13	6	36127809	36144524	+	7197	protein_coding	mitogen-activated protein kinase 13 [Source:HGNC Symbol;Acc:HGNC:6875]	-	892	1117	2437	630	915	66	5.85850261495367	8.06688365565585	25.8359224427018	4.78568767102978	6.74864862917407	2.33543009996483
ENSG00000197956	1576.81518895121	2567.45744701623	12354.8992471175	1251.31894033403	2649.55243521014	637.508879898227	5499.7239610283	1512.7934184808	1.86124910990305	0.0408460125220436	0.999896960203588	S100A6	1	153534599	153536244	-	971	protein_coding	S100 calcium binding protein A6 [Source:HGNC Symbol;Acc:HGNC:10496]	-	2407	3551	11890	1648	3599	187	117.173698086216	190.079624499289	934.291871377576	92.7883137814483	196.747780766617	49.0452346894261
ENSG00000026559	363.578076388834	400.555174780904	3374.99686750526	502.653603459424	365.887068713375	156.820366178173	1379.71003955833	341.787012783657	2.01007543305044	0.0413267670184431	0.999896960203588	KCNG1	20	51003656	51023129	-	5437	protein_coding	potassium voltage-gated channel modifier subfamily G member 1 [Source:HGNC Symbol;Acc:HGNC:6248]	-	555	554	3248	662	497	46	4.82510675534536	5.29608021911676	45.5802426894558	6.65662300331406	4.85226243167497	2.15463117403915
ENSG00000156298	264.003540152613	249.443204511574	295.104405902554	189.823868375915	112.637266626049	184.093473339595	269.517050188913	162.184869447186	0.742583068978033	0.0414490606477921	0.999896960203588	TSPAN7	X	38561370	38688920	+	3110	protein_coding	tetraspanin 7 [Source:HGNC Symbol;Acc:HGNC:11854]	-	403	345	284	250	153	54	6.12516699273574	5.76584321694983	6.96751474850021	4.39475758796526	2.61142926929783	4.42188874203513
ENSG00000170442	40.6159292542481	9.39930915550857	44.6813008936965	4.55577284102197	9.57048670678848	0	31.5655131011511	4.70875318260348	2.58746281432264	0.0415017538695702	0.999896960203588	KRT86	12	52249300	52309163	+	2394	protein_coding	keratin 86 [Source:HGNC Symbol;Acc:HGNC:6463]	-	62	13	43	6	13	0	1.22416742801929	0.282243097188965	1.37045334480117	0.13701950976012	0.288248085785573	0
ENSG00000254042	7.86114759759641	10.8453567178945	17.6647003533219	0.759295473503661	2.9447651405503	0	12.1237348896043	1.23468687135132	2.9982741057677	0.0423342027368389	0.999896960203588	AC011365.1	5	168706567	168720884	+	3478	antisense	uncharacterized LOC101927969 [Source:NCBI gene;Acc:101927969]	-	12	15	17	1	4	0	0.163089103267257	0.224163967356477	0.372940277269199	0.0157190294405658	0.0610488713558333	0
ENSG00000106123	323.617242767719	464.904291307078	688.923313779553	256.641870044238	282.697453492829	85.2284598794421	492.48161595145	208.189261138836	1.22840696886197	0.0424317363351716	0.999896960203588	EPHB6	7	142855061	142871094	+	5325	protein_coding	EPH receptor B6 [Source:HGNC Symbol;Acc:HGNC:3396]	-	494	643	663	338	384	25	4.38511122339246	6.27618134652301	9.49978687123919	3.4701831221163	3.82788461206694	1.19562458596151
ENSG00000165312	455.946560660592	347.051414972624	1306.14872612503	330.293530974093	311.408913613195	235.23054926726	703.048900586083	292.310997951516	1.262397753556	0.0425199389991609	0.999896960203588	OTUD1	10	23439458	23442390	+	2933	protein_coding	OTU deubiquitinase 1 [Source:HGNC Symbol;Acc:HGNC:27346]	-	696	480	1257	435	423	69	11.2168381409765	8.50615510088865	32.6996542271162	8.10835022554217	7.65553471236565	5.99116758945662
ENSG00000163218	7.86114759759641	30.3669988101046	171.4515034293	7.59295473503661	8.83429542165091	20.4548303710661	69.8932166123338	12.2940268425845	2.56052567682825	0.0427172776378439	0.999896960203588	PGLYRP4	1	153330120	153348840	-	2272	protein_coding	peptidoglycan recognition protein 4 [Source:HGNC Symbol;Acc:HGNC:30015]	-	12	42	165	10	12	6	0.249658407202253	0.960826751630419	5.54109457633791	0.240628452439647	0.280362642485372	0.672538829603348
ENSG00000270681	14.4121039289267	5.78419024954373	9.35190018705275	1.51859094700732	1.47238257027515	0	9.84939812184108	0.996991172427491	2.97128503488444	0.0437207940345994	0.999896960203588	AC095055.1	4	151139991	151141103	+	1113	antisense	novel transcript, antisense to SH3D19	-	22	8	9	2	2	0	0.934331074093846	0.373593185248673	0.616974608058796	0.0982404032242368	0.0953854333223667	0
ENSG00000163694	493.287011749174	782.31173125079	955.972019120948	322.700576239056	467.481466062361	487.506790510409	743.856920706971	425.896277603942	0.807507871398625	0.0437442433443305	0.999896960203588	RBM47	4	40423267	40630875	-	8544	protein_coding	RNA binding motif protein 47 [Source:HGNC Symbol;Acc:HGNC:30358]	-	753	1082	920	425	635	143	4.16588246699565	6.58218590277796	8.21573709513999	2.71946200463159	3.94511539839357	4.26235127151235
ENSG00000261150	317.066286436388	430.922173591008	2159.2498431884	362.94323633475	334.230843452459	235.23054926726	969.079434405266	310.801543018157	1.63809809671349	0.0442241221878715	0.999896960203588	EPPK1	8	143857324	143878464	-	16002	protein_coding	epiplakin 1 [Source:HGNC Symbol;Acc:HGNC:15577]	-	484	596	2078	478	454	69	1.42969820524072	1.93586967448082	9.90811920150881	1.63308554808584	1.50601331798083	1.09811864391178
ENSG00000147485	9.17133886386248	80.2556397124193	249.384004988073	12.1487275760586	37.5457555420164	6.81827679035537	112.936994521452	18.8375866361434	2.5483212603358	0.0449135337043442	0.999896960203588	PXDNL	8	51319578	51809445	-	5238	protein_coding	peroxidasin like [Source:HGNC Symbol;Acc:HGNC:26359]	-	14	111	240	16	51	2	0.126338529596049	1.10144193597692	3.49595386926022	0.166997432284957	0.516834989659937	0.097238654757465
ENSG00000153993	339.994633596045	247.274133167995	1556.57183113389	356.109577073217	169.323995581642	109.092428645686	714.613532632644	211.508667100182	1.75075297779439	0.0450402307937841	0.999896960203588	SEMA3D	7	84995553	85186855	-	8062	protein_coding	semaphorin 3D [Source:HGNC Symbol;Acc:HGNC:10726]	-	519	342	1498	469	230	32	3.0429711889509	2.20489257616234	14.1771510057695	3.18042643028045	1.51437094245799	1.01083815156458
ENSG00000148341	1782.51521775499	1425.80289651253	8196.42096394135	1535.2954474244	1462.07589228323	1022.7415185533	3801.57969273629	1340.03761942031	1.50364399016239	0.0455330014334897	0.999896960203588	SH3GLB2	9	129007036	129028303	-	6814	protein_coding	SH3 domain containing GRB2 like, endophilin B2 [Source:HGNC Symbol;Acc:HGNC:10834]	-	2721	1972	7888	2022	1986	300	18.8755532123317	15.0421149900656	88.3252180708564	16.2231179990094	15.4712121186938	11.2122704788583
ENSG00000134531	240.420097359823	738.930304379212	4189.65128379963	218.677096369055	373.985172849888	671.600263850004	1723.00056184622	421.420844356316	2.03376882839218	0.0468861868084731	0.999896960203588	EMP1	12	13196716	13219939	+	7838	protein_coding	epithelial membrane protein 1 [Source:HGNC Symbol;Acc:HGNC:3333]	-	367	1022	4032	288	508	197	2.2132683903952	6.77719153348706	39.2495977250203	2.00882698463318	3.44037417339879	6.40081694967221
ENSG00000123595	305.929660673127	373.803294876764	1016.2398203264	236.140892259639	312.88129618347	173.866058154062	565.32425862543	240.962748865723	1.22412330911883	0.0474492402242483	0.999896960203588	RAB9A	X	13689125	13710506	+	2118	protein_coding	RAB9A, member RAS oncogene family [Source:HGNC Symbol;Acc:HGNC:9792]	-	467	517	978	311	425	51	10.4223151496444	12.687285425459	35.2316387848343	8.02767419576181	10.6514859767027	6.13223318097254
ENSG00000257512	3.9305737987982	1.44604756238593	50.9159010183983	2.27788642051098	0.736191285137576	0	18.7641741265275	1.00469256854952	3.92999086076142	0.0476866174679197	0.999896960203588	AC124947.2	12	93314809	93315941	+	1133	transcribed_processed_pseudogene	anaphase promoting complex subunit 10 (ANAPC10) pseudogene	-	6	2	49	3	1	0	0.250319462119823	0.091749606174266	3.29978858484873	0.144759358502086	0.0468508328719303	0
ENSG00000177106	1481.17122651379	1095.38102850734	4825.58049651922	1061.49507195812	1121.95551854967	252.276241243149	2467.37758384679	811.908943916977	1.60116166651985	0.0479509253306574	0.999896960203588	EPS8L2	11	694438	727727	+	5693	protein_coding	EPS8 like 2 [Source:HGNC Symbol;Acc:HGNC:21296]	-	2261	1515	4644	1398	1524	74	18.7729556843304	13.8317003557085	62.2401990523504	13.4252163329026	14.2098995807657	3.31028187667755
ENSG00000115596	1063.22021257491	978.974199735277	3447.73386896012	757.01758708315	757.540832406565	88.6375982746198	1829.97609375677	534.398672588112	1.77231609515609	0.0494875300866128	0.999896960203588	WNT6	2	218859821	218874233	+	1703	protein_coding	Wnt family member 6 [Source:HGNC Symbol;Acc:HGNC:12785]	-	1623	1354	3318	997	1029	26	45.0481694846541	41.3245505986584	148.655738711881	32.0063253324163	32.0736180032707	3.88806163068398
ENSG00000261040	1.31019126626607	46.9965457775428	88.3235017666093	9.11154568204394	3.68095642568788	0	45.5434129368061	4.26416736924394	3.30495157047031	0.049547018233748	0.999896960203588	WFDC21P	17	60083566	60091885	-	1099	transcribed_unitary_pseudogene	WAP four-disulfide core domain 21, pseudogene [Source:HGNC Symbol;Acc:HGNC:50357]	-	2	65	85	12	5	0	0.0860212164336546	3.07411271460592	5.90121148472372	0.596951239974025	0.241501335959495	0
