# Supplementary material for: Retinoic acid modulation guides human-induced pluripotent stem cell differentiation towards left or right ventricle-like cardiomyocytes
Source: Stem Cell Res Ther. 2024 Jun 21;15:184. doi: 10.1186/s13287-024-03741-0 (PMC11191368; doi:10.1186/s13287-024-03741-0)
Supplement: Supplementary file 3 — Supplementary Material 3 [file 13287_2024_3741_MOESM3_ESM.xls]

gene_id	EHT3	EHT6	EHT9	EHT1	EHT4	EHT7	Hi	Control	log2FoldChange	pvalue	padj	gene_name	gene_chr	gene_start	gene_end	gene_strand	gene_length	gene_biotype	gene_description	tf_family	EHT3_count	EHT6_count	EHT9_count	EHT1_count	EHT4_count	EHT7_count	EHT3_fpkm	EHT6_fpkm	EHT9_fpkm	EHT1_fpkm	EHT4_fpkm	EHT7_fpkm
ENSG00000213816	0	0	0	0	0	214.775718896194	0	71.5919062987313	-22.2473134584542	1.25844799066243e-08	6.12758942179698e-05	CNN2P4	9	42972386	42973289	-	904	processed_pseudogene	calponin 2 pseudogene 4 [Source:HGNC Symbol;Acc:HGNC:39529]	-	0	0	0	0	0	63	0	0	0	0	0	17.7478830962582
ENSG00000249505	0	0	0	0	0	197.730026920306	0	65.9100089734352	-22.1356337086812	1.48933221254988e-08	6.12758942179698e-05	AC108673.1	3	129045763	129046921	+	1159	processed_pseudogene	jumonji domain containing 4 (JMJD4) pseudogene	-	0	0	0	0	0	58	0	0	0	0	0	12.7443883821988
ENSG00000260206	0	0	0	0	0	197.730026920306	0	65.9100089734352	-22.1356337086812	1.48933221254988e-08	6.12758942179698e-05	AC105020.2	15	75636139	75639239	+	572	antisense	novel transcript, antisense to IMP3	-	0	0	0	0	0	58	0	0	0	0	0	25.8229827534414
ENSG00000229042	0	0	0	0	0	184.093473339595	0	61.3644911131983	-22.0354989372041	1.73102978707258e-08	6.12758942179698e-05	AL031656.1	20	42685404	42688562	+	2133	antisense	uncharacterized LOC101927159 [Source:NCBI gene;Acc:101927159]	-	0	0	0	0	0	54	0	0	0	0	0	6.4472920711342
ENSG00000280878	0	0	0	0	0	184.093473339595	0	61.3644911131983	-22.0354989372041	1.73102978707258e-08	6.12758942179698e-05	AC017002.5	2	111468810	111637967	+	871	lincRNA	novel transcript	-	0	0	0	0	0	54	0	0	0	0	0	15.7888335105962
ENSG00000275680	0	0	0	0	0	180.684334944417	0	60.2281116481391	-22.0107170445691	1.79655120908942e-08	6.12758942179698e-05	RF00017	17	58951185	58951513	+	329	misc_RNA		-	0	0	0	0	0	53	0	0	0	0	0	41.0255500027947
ENSG00000224136	0	0	0	0	0	177.27519654924	0	59.0917321830798	-21.9845608961972	1.86830343995995e-08	6.12758942179698e-05	AC007568.1	7	117882859	117883675	+	471	processed_pseudogene	splicing factor, arginine/serine-rich 3 (SFRS3) pseudogene	-	0	0	0	0	0	52	0	0	0	0	0	28.1162163781521
ENSG00000261782	0	0	0	0	0	170.456919758884	0	56.8189732529614	-21.9297482570678	2.02781870987082e-08	6.12758942179698e-05	AC116553.1	16	35879036	35879498	-	463	processed_pseudogene	WD repeat domain phosphoinositide-interacting protein 2 (WIPI2) pseudogene	-	0	0	0	0	0	50	0	0	0	0	0	27.5019478196329
ENSG00000244630	0	0	0	0	0	170.456919758884	0	56.8189732529614	-21.9297482570678	2.02781870987082e-08	6.12758942179698e-05	AC022493.1	5	80855507	80855843	-	337	processed_pseudogene	ribosomal protein S26 (RPS26) pseudogene	-	0	0	0	0	0	50	0	0	0	0	0	37.7845751943325
ENSG00000258699	0	0	0	0	0	167.047781363706	0	55.6825937879022	-21.9015611410591	2.11494432477115e-08	6.12758942179698e-05	AL357093.1	14	89355060	89356571	+	458	antisense	novel transcript, antisense to FOXN3	-	0	0	0	0	0	49	0	0	0	0	0	27.2461436761577
ENSG00000224723	0	0	0	0	0	163.638642968529	0	54.5462143228429	-21.8727654043701	2.20771669694735e-08	6.12758942179698e-05	GUSBP10	7	57177409	57180052	-	665	unprocessed_pseudogene	glucuronidase, beta pseudogene 10 [Source:HGNC Symbol;Acc:HGNC:42324]	-	0	0	0	0	0	48	0	0	0	0	0	18.3820537847676
ENSG00000261800	0	0	0	0	0	163.638642968529	0	54.5462143228429	-21.8727654043701	2.20771669694735e-08	6.12758942179698e-05	AC023824.5	16	35143722	35144881	+	703	lincRNA	novel transcript	-	0	0	0	0	0	48	0	0	0	0	0	17.3884292558612
ENSG00000230958	0	0	0	0	0	160.229504573351	0	53.4098348577837	-21.8433320416996	2.30664009854959e-08	6.12758942179698e-05	AC093166.3	2	111865798	111866405	+	303	processed_pseudogene	ribosomal protein S26 (RPS26) pseudogene	-	0	0	0	0	0	47	0	0	0	0	0	39.5029628054807
ENSG00000231322	0	0	0	0	0	160.229504573351	0	53.4098348577837	-21.8433320416996	2.30664009854959e-08	6.12758942179698e-05	RPL13AP17	7	78347142	78359458	+	2170	transcribed_processed_pseudogene	ribosomal protein L13a pseudogene 17 [Source:HGNC Symbol;Acc:HGNC:36167]	-	0	0	0	0	0	47	0	0	0	0	0	5.51585148850721
ENSG00000253366	3.9305737987982	3.61511890596483	3.11730006235092	15.9452049435769	34.6009904014661	184.093473339595	3.55433092237132	78.2132228948793	-4.42831771265649	0.000135640967210382	0.33630821410142	AC139272.1	5	70751184	70795914	+	640	unprocessed_pseudogene	glucuronidase, beta (GUSB) pseudogene	-	6	5	3	21	47	54	0.443143672783999	0.406063686700951	0.357652468109083	1.79388511293757	3.89820890822369	21.487615605827
ENSG00000007372	81.2318585084962	19.5216420922101	101.831802036797	1389.5107165117	231.900254818336	436.369714582743	67.528434212501	685.92689530426	-3.34741112777029	0.000195833421731972	0.449914728494911	PAX6	11	31784779	31818062	-	20812	protein_coding	paired box 6 [Source:HGNC Symbol;Acc:HGNC:8620]	PAX	124	27	98	1830	315	128	0.281631445577377	0.0674301413241633	0.359279306806997	4.8072042783753	0.80342244848297	1.56628429327573
ENSG00000145692	129.053839727208	741.099375722791	476.94690953969	1772.95493063105	2059.86321581494	10520.6010875183	449.033374996563	4784.47307798811	-3.41305884258638	0.000205655948600831	0.449914728494911	BHMT	5	79111779	79132290	+	3519	protein_coding	betaine--homocysteine S-methyltransferase [Source:HGNC Symbol;Acc:HGNC:1047]	-	197	1025	459	2335	2798	3086	2.64618519771747	15.1394020162446	9.95206867781796	36.2762948453146	42.2061432837806	223.33207206452
ENSG00000086696	39.305737987982	64.349116526174	20.7820004156728	634.771015849061	115.582031766599	235.23054926726	41.4789516432763	328.52786562764	-2.98421540039469	0.000274833679591626	0.537965230404851	HSD17B2	16	82035004	82098534	+	9550	protein_coding	hydroxysteroid 17-beta dehydrogenase 2 [Source:HGNC Symbol;Acc:HGNC:5211]	-	60	89	20	836	157	69	0.296975864483518	0.484385080512799	0.159788886275611	4.7858403930497	0.872656858857784	1.84000989946348
ENSG00000058866	18.342677727725	23.1367609981749	11.43010022862	67.5772971418259	61.8400679515564	173.866058154062	17.63651298484	101.094474415815	-2.48519060658071	0.000488546285315609	0.865215471293944	DGKG	3	186105668	186362237	-	10978	protein_coding	diacylglycerol kinase gamma [Source:HGNC Symbol;Acc:HGNC:2853]	-	28	32	11	89	84	51	0.120561344147223	0.151506363702596	0.0764520973913872	0.443222792046968	0.406165737482907	1.18309982485879
ENSG00000105370	26.2038253253214	98.3312342422435	148.59130297206	362.94323633475	183.311629999256	4292.1052395287	91.0421208465417	1612.78670195424	-4.14685895095309	0.000550375493746903	0.930409772179139	LIM2	19	51379909	51387960	-	988	protein_coding	lens intrinsic membrane protein 2 [Source:HGNC Symbol;Acc:HGNC:6610]	-	40	136	143	478	249	1259	1.91371086762321	7.15461200211554	11.0433042784559	26.4500353648477	13.3779518394032	324.521314112894
ENSG00000114805	58.30351134884	83.8707586183841	57.1505011431002	149.581208280221	153.863978593753	180.684334944417	66.4415903701081	161.376507272797	-1.26856885449119	0.00061914093632508	0.959436273452753	PLCH1	3	155375580	155745067	-	7173	protein_coding	phospholipase C eta 1 [Source:HGNC Symbol;Acc:HGNC:29185]	-	89	116	55	197	209	53	0.586492485751582	0.840545604368565	0.585034940166352	1.50148397123584	1.546652261477	1.88169607568931
ENSG00000214347	0	0	0	1.51859094700732	3.68095642568788	201.139165315483	0	68.7795708960595	-8.87853602720793	0.00077409702574995	0.999896960203588	AC011491.1	19	6393794	6412404	+	705	transcribed_unitary_pseudogene	adenylate kinase isoenzyme 1-like [Source:NCBI gene;Acc:390877]	-	0	0	0	2	5	59	0	0	0	0.155094423813582	0.376468040027639	21.3126442152883
ENSG00000275491	0	0	0	3.79647736751831	2.9447651405503	119.319843831219	0	42.0203621130958	-8.16145384740397	0.00143285666682481	0.999896960203588	LINC01730	20	3808357	3812434	+	843	lincRNA	long intergenic non-protein coding RNA 1730 [Source:HGNC Symbol;Acc:HGNC:52518]	-	0	0	0	5	4	35	0	0	0	0.324263252635159	0.251871855961552	10.5734060359941
ENSG00000167588	20.9630602602571	41.2123555279991	20.7820004156728	111.616434605038	62.5762592366939	177.27519654924	27.6524720679763	117.155963463657	-2.06187957450036	0.001979688391139	0.999896960203588	GPD1	12	50103819	50111319	+	3991	protein_coding	glycerol-3-phosphate dehydrogenase 1 [Source:HGNC Symbol;Acc:HGNC:4455]	-	32	57	20	147	85	52	0.379002021991827	0.742330407960445	0.382356267585089	2.01368211124037	1.13053607109277	3.31815031674008
ENSG00000101938	7.86114759759641	18.7986183110171	15.5865003117546	60.7436378802929	36.0733729717412	180.684334944417	14.0820887401227	92.5004485988171	-2.69461223910717	0.00215997140278978	0.999896960203588	CHRDL1	X	110673856	110795819	-	3920	protein_coding	chordin like 1 [Source:HGNC Symbol;Acc:HGNC:29861]	-	12	26	15	80	49	53	0.144699974786612	0.344739782995093	0.291961198456394	1.11573029376098	0.663524920548713	3.44321580380598
ENSG00000107611	45.8566943193124	24.5828085605609	8.31280016626911	345.479440444166	73.6191285137576	122.728982226397	26.2507676820475	180.609183728107	-2.77834635065069	0.00256351069446831	0.999896960203588	CUBN	10	16823966	17129817	-	13270	protein_coding	cubilin [Source:HGNC Symbol;Acc:HGNC:2548]	-	70	34	8	455	100	36	0.249344844771705	0.133171753166732	0.0459980064485935	1.87454460432562	0.400015023691764	0.6908854050605
ENSG00000235558	0	0.723023781192967	0	3.03718189401465	3.68095642568788	88.6375982746198	0.241007927064322	31.7852455314408	-6.78578180581654	0.00297293129903895	0.999896960203588	GUSBP9	5	71220356	71259238	-	423	unprocessed_pseudogene	glucuronidase, beta pseudogene 9 [Source:NCBI gene;Acc:100049076]	-	0	1	0	4	5	26	0	0.122875063587995	0	0.516981412711941	0.627446733379398	15.6533545084038
ENSG00000163331	2.62038253253214	0.723023781192967	10.3910002078364	31.8904098871538	39.0181381122915	64.773629508376	4.57813550718716	45.2273925026071	-3.33651606028241	0.00314031109417032	0.999896960203588	DAPL1	2	158795317	158862781	+	1325	protein_coding	death associated protein like 1 [Source:HGNC Symbol;Acc:HGNC:21490]	-	4	1	10	42	53	19	0.142697836770697	0.0392272844511107	0.575842967521543	1.73296071287554	2.12327974575588	3.65184354670658
ENSG00000251365	0	0	0	1.51859094700732	5.15333899596303	88.6375982746198	0	31.7698427391967	-7.75495745883254	0.00319368905447179	0.999896960203588	AC122710.2	5	6765891	6833120	+	2933	lincRNA	novel transcript	-	0	0	0	2	7	26	0	0	0	0.037279771151918	0.126687335665625	2.25754141051989
ENSG00000123307	0	0	0	5.31506831452563	1.47238257027515	81.8193214842644	0	29.5355907896884	-7.64867034773384	0.0037007492550408	0.999896960203588	NEUROD4	12	55019945	55030014	+	3953	protein_coding	neuronal differentiation 4 [Source:HGNC Symbol;Acc:HGNC:13802]	bHLH	0	0	0	7	2	24	0	0	0	0.0968114067189513	0.0268565614186173	1.5461757863484
ENSG00000284620	0	0	0	1.51859094700732	0.736191285137576	132.95639741193	0	45.0703932146915	-8.26639535896619	0.0039801695312189	0.999896960203588	AF228730.5	8	7092102	7187316	+	2040	transcribed_unprocessed_pseudogene	RNA binding protein, fox-1 homolog (C. elegans) 1 (RBFOX1) pseudogene	-	0	0	0	2	1	39	0	0	0	0.0535988082296939	0.0260205851195574	4.86865364489325
ENSG00000138653	1.9652868993991	0.723023781192967	4.15640008313456	8.35225020854028	5.88953028110061	139.774674202285	2.28157025457554	51.338818230642	-4.49402629580764	0.00404963995149944	0.999896960203588	NDST4	4	114827763	115113876	-	3719	protein_coding	N-deacetylase and N-sulfotransferase 4 [Source:HGNC Symbol;Acc:HGNC:20779]	-	3	1	4	11	8	41	0.0381301358674051	0.0139758407899225	0.0820642034919111	0.161704390518195	0.114185520072917	2.80757986265174
ENSG00000204889	0.655095633133034	0.723023781192967	0	3.03718189401465	1.47238257027515	95.4558750649751	0.459373138108667	33.3218131764216	-6.06154521465118	0.00465009398584132	0.999896960203588	KRT40	17	40977716	40987135	-	2225	protein_coding	keratin 40 [Source:HGNC Symbol;Acc:HGNC:26707]	-	1	1	0	4	2	28	0.0212443408675475	0.023360068268639	0	0.09828455621445	0.0477141515900198	3.20481124974132
ENSG00000226321	1.31019126626607	0.723023781192967	0	6.07436378802929	6.62572156623818	54.5462143228429	0.677738349153012	22.4154332257035	-4.90972588703129	0.00468286516718521	0.999896960203588	CROCC2	2	240906330	240993311	+	5978	protein_coding	ciliary rootlet coiled-coil, rootletin family member 2 [Source:HGNC Symbol;Acc:HGNC:51677]	-	2	1	0	8	9	16	0.0158142048947117	0.00869457208058242	0	0.0731626422138345	0.0799160158573225	0.681614016218939
ENSG00000261693	1.31019126626607	0.723023781192967	0	2.27788642051098	3.68095642568788	102.27415185533	0.677738349153012	36.0776649005098	-5.63597177203667	0.00494325832859886	0.999896960203588	AC134682.1	8	142403652	142407028	+	3377	antisense	novel transcript, antisense to TSNARE1	-	2	1	0	3	5	30	0.0279944675334872	0.0153912205797221	0	0.0485674720707324	0.0785934167069841	2.26237521595914
ENSG00000235012	0	0	0	0.759295473503661	1.47238257027515	115.910705436041	0	39.3807944932733	-8.07024872472766	0.0051248040131278	0.999896960203588	AF121897.1	21	39525583	39529855	+	3980	processed_pseudogene	KIAA1462 pseudogene	-	0	0	0	1	2	34	0	0	0	0.0137363779885145	0.0266743686652749	2.17555609335006
ENSG00000166426	114.641735798281	156.173136737681	276.400605528448	364.461827281758	434.35285823117	729.555616568024	182.405159354803	509.456767360317	-1.47889582151873	0.00520905518543836	0.999896960203588	CRABP1	15	78340324	78348230	+	993	protein_coding	cellular retinoic acid binding protein 1 [Source:HGNC Symbol;Acc:HGNC:2338]	-	175	216	266	480	590	214	8.3303275179268	11.3059907451238	20.438655982172	26.426965266121	31.5391503020134	54.8831418703901
ENSG00000100053	26.2038253253214	218.353181920276	269.126905382963	427.483351582561	456.438596785297	3422.77494875839	171.227970876187	1435.56563237542	-3.06697493159576	0.00523682632756203	0.999896960203588	CRYBB3	22	25199850	25207363	+	867	protein_coding	crystallin beta B3 [Source:HGNC Symbol;Acc:HGNC:2400]	-	40	302	259	563	620	1004	2.18079162308158	18.1047264972456	22.7929539076361	35.5013282744914	37.9594418214719	294.909698912388
ENSG00000253658	0	0.723023781192967	0	1.51859094700732	1.47238257027515	102.27415185533	0.241007927064322	35.0883751242043	-6.9343535361815	0.00529911483809253	0.999896960203588	LINC01592	8	68911803	69104190	-	2840	lincRNA	long intergenic non-protein coding RNA 1592 [Source:HGNC Symbol;Acc:HGNC:51557]	-	0	1	0	2	2	30	0	0.0183014619358175	0	0.0385005523903435	0.0373816856647162	2.69015531841339
ENSG00000207525	0	0	0	1.51859094700732	1.47238257027515	95.4558750649751	0	32.8156161940859	-7.80381637280497	0.00538037770991586	0.999896960203588	RF00019	16	74463888	74463988	-	101	misc_RNA		-	0	0	0	2	2	28	0	0	0	1.0825897899859	1.05112858700786	70.6010399076676
ENSG00000197705	27.5140165915874	6.5072140307367	8.31280016626911	299.921712033946	30.9200339757782	51.1370759276652	14.1113435961977	127.32627397913	-3.17313306948937	0.00538502631039709	0.999896960203588	KLHL14	18	32672671	32773062	-	4992	protein_coding	kelch like family member 14 [Source:HGNC Symbol;Acc:HGNC:29266]	-	42	9	8	395	42	15	0.397693039677948	0.0937070046232963	0.122274348071481	4.32591342863455	0.446603311907788	0.765228475990988
ENSG00000185942	2.62038253253214	4.3381426871578	0	15.1859094700732	17.6685908433018	71.5919062987313	2.31950840656331	34.8154688707021	-3.83491894118121	0.00543076647029474	0.999896960203588	NKAIN3	8	62248591	62999652	+	2924	protein_coding	sodium/potassium transporting ATPase interacting 3 [Source:HGNC Symbol;Acc:HGNC:26829]	-	4	6	0	20	24	21	0.0646630074285817	0.106654210460441	0	0.373945173695539	0.435693518280961	1.82901120827832
ENSG00000189320	0.655095633133034	0.723023781192967	0	0	6.62572156623818	163.638642968529	0.459373138108667	56.7547881782557	-6.85655818527719	0.00547037771704194	0.999896960203588	FAM180A	7	135728348	135748846	-	2526	protein_coding	family with sequence similarity 180 member A [Source:HGNC Symbol;Acc:HGNC:33773]	-	1	1	0	0	9	48	0.0187128497348746	0.0205764655177046	0	0	0.189128243386807	4.83929761158767
ENSG00000284708	0.655095633133034	0	0	1.51859094700732	1.47238257027515	98.8650134601528	0.218365211044345	33.9519956591451	-6.88622131852915	0.00563247130600062	0.999896960203588	AL031731.1	1	11623558	11643416	+	2094	antisense	novel transcript	-	1	0	0	2	2	29	0.022573380339204	0	0	0.0522166040060055	0.0506991343303697	3.52692123566582
ENSG00000117009	15.0671995620598	5.78419024954373	10.3910002078364	194.379641216937	12.5152518473388	61.3644911131983	10.41413000648	89.4197947258248	-3.10537199893356	0.00564978323349137	0.999896960203588	KMO	1	241532134	241595642	+	5946	protein_coding	kynurenine 3-monooxygenase [Source:HGNC Symbol;Acc:HGNC:6381]	-	23	8	10	256	17	18	0.182842102908971	0.0699309140904429	0.1283202038288	2.35380437351794	0.151764865783089	0.770942593773363
ENSG00000237821	0.655095633133034	0.723023781192967	1.03910002078364	4.55577284102197	2.20857385541273	68.1827679035537	0.805739811703213	24.9823715333294	-4.92666004984961	0.00594066281906983	0.999896960203588	AC083873.1	7	133169416	133170514	-	1099	processed_pseudogene	suppression of tumorigenicity 13 (colon carcinoma) (Hsp70 interacting protein)(ST13)pseudogene	-	1	1	1	6	3	20	0.0430106082168273	0.0472940417631681	0.0694260174673379	0.298475619987013	0.144900801575697	4.63454116123387
ENSG00000251666	0.655095633133034	0	0	2.27788642051098	3.68095642568788	64.773629508376	0.218365211044345	23.5774907848583	-6.34766415080719	0.00608389349426263	0.999896960203588	ZNF346-IT1	5	177051714	177052963	+	745	sense_intronic	ZNF346 intronic transcript 1 [Source:HGNC Symbol;Acc:HGNC:41423]	-	1	0	0	3	5	19	0.0634478636648231	0	0	0.220150809641427	0.356254990898638	6.49488952937747
ENSG00000100557	1.31019126626607	3.61511890596483	0	8.35225020854028	8.83429542165091	102.27415185533	1.6417700574103	39.8202324951739	-4.53458810256672	0.00643040389757139	0.999896960203588	CCDC198	14	57469301	57493867	-	4107	protein_coding	coiled-coil domain containing 198 [Source:HGNC Symbol;Acc:HGNC:20189]	-	2	5	0	11	12	30	0.023018582142826	0.0632775163108372	0	0.146427715689595	0.155097132633739	1.86024862534551
ENSG00000211645	0	0	0	0.759295473503661	2.20857385541273	92.0467366697974	0	31.6715353329046	-7.75275541300774	0.00659638257341367	0.999896960203588	IGLV1-50	22	22327300	22327814	+	405	IG_V_gene	immunoglobulin lambda variable 1-50 (non-functional) [Source:HGNC Symbol;Acc:HGNC:5881]	-	0	0	0	1	3	27	0	0	0	0.134989591097007	0.393199952917756	16.9778691206534
ENSG00000106070	695.056466754149	775.804517220053	462.399509248719	1199.68684813579	1012.9992083493	1425.01984918427	644.420164407641	1212.56863522312	-0.908841623530578	0.00664703942570348	0.999896960203588	GRB10	7	50590063	50793462	-	9795	protein_coding	growth factor receptor bound protein 10 [Source:HGNC Symbol;Acc:HGNC:4564]	-	1061	1073	445	1580	1376	418	5.12016810561931	5.69376324515114	3.4663747802439	8.81876869249359	7.4569497962228	10.867916221184
ENSG00000261460	1.31019126626607	0.723023781192967	1.03910002078364	0.759295473503661	0.736191285137576	153.411227782996	1.02410502274756	51.635571513879	-5.63573052096687	0.00668536055538739	0.999896960203588	AC009690.2	15	72278867	72351794	+	3148	antisense	novel transcript, antisense to HEXA and CELF6	-	2	1	1	1	1	45	0.0300309138693095	0.0165108487603944	0.0242373548909163	0.0173668311290622	0.0168621326695988	3.6404261932786
ENSG00000278224	0	0.723023781192967	0	3.03718189401465	4.41714771082545	51.1370759276652	0.241007927064322	19.5304685108351	-6.06846729575327	0.0066957042640264	0.999896960203588	PRICKLE4	6	41780762	41787372	+	2718	protein_coding	prickle planar cell polarity protein 4 [Source:HGNC Symbol;Acc:HGNC:16805]	-	0	1	0	4	6	15	0	0.019122940359721	0	0.080457372177024	0.117178793915888	1.40545274177594
ENSG00000258561	1.31019126626607	0	0	0.759295473503661	3.68095642568788	136.365535807107	0.436730422088689	46.9352625687663	-6.62020307147787	0.00681698155866993	0.999896960203588	AL359232.1	14	66212810	66509394	-	1797	lincRNA	novel transcript	-	2	0	0	1	5	40	0.0526084122763419	0	0	0.0304233636028313	0.147696142581795	5.66873760288928
ENSG00000161798	18.342677727725	20.2446658734031	8.31280016626911	18.2230913640879	34.6009904014661	460.233683348987	15.633381255799	171.01925503818	-3.43621474741489	0.00686861066282602	0.999896960203588	AQP5	12	49961870	49965681	+	1885	protein_coding	aquaporin 5 [Source:HGNC Symbol;Acc:HGNC:638]	-	28	28	8	24	47	135	0.702133918327963	0.772059550735389	0.323816204547923	0.696073647460428	1.32352981499372	18.2388249174128
ENSG00000260528	15.0671995620598	4.3381426871578	6.23460012470184	39.4833646221904	10.3066779919261	225.003134081727	8.54664745797314	91.5977255652812	-3.39679378351864	0.00702918099404111	0.999896960203588	FAM157C	16	90102271	90178344	+	4524	lincRNA	family with sequence similarity 157 member C [Source:HGNC Symbol;Acc:HGNC:34081]	-	23	6	6	52	14	66	0.240313692284868	0.0689338884585168	0.101192563921226	0.628399820623998	0.164267884839646	3.71531618688038
ENSG00000273055	2.62038253253214	4.3381426871578	0	7.59295473503661	17.6685908433018	109.092428645686	2.31950840656331	44.7846580746748	-4.21227817893283	0.0070328023723961	0.999896960203588	AC005046.1	7	107942116	107942740	+	625	antisense	novel transcript, antisense to LAMB1	-	4	6	0	10	24	32	0.302519413953877	0.498971058218128	0	0.874732550308605	2.03834855592565	13.0390034846618
ENSG00000223754	0.655095633133034	0	0	2.27788642051098	1.47238257027515	78.4101830890867	0.218365211044345	27.3868173599576	-6.57048518896941	0.00706183619707563	0.999896960203588	AC008073.1	2	24199839	24201698	-	543	antisense	novel transcript	-	1	0	0	3	2	23	0.087050936335715	0	0	0.302048532565126	0.195513788743636	10.7870439164372
ENSG00000224082	0	0	0	0	2.20857385541273	238.639687662438	0	80.2827538392835	-9.10617004820124	0.00710536465520546	0.999896960203588	UBTFL8	3	5080212	5084429	-	2112	unprocessed_pseudogene	UBTF like 8 (pseudogene) [Source:HGNC Symbol;Acc:HGNC:44476]	-	0	0	0	0	3	70	0	0	0	0	0.0754005591532629	8.44070197759757
ENSG00000172752	2.62038253253214	2.89209512477187	1.03910002078364	1.51859094700732	10.3066779919261	136.365535807107	2.18385922602921	49.3969349153469	-4.45639932023323	0.00721676928373414	0.999896960203588	COL6A5	3	130345516	130484844	+	9586	protein_coding	collagen type VI alpha 5 chain [Source:HGNC Symbol;Acc:HGNC:26674]	-	4	4	1	2	14	40	0.0197240385688684	0.0216883588139878	0.00795944014151934	0.0114063810545145	0.0775242969971374	1.06266654208137
ENSG00000202474	1.9652868993991	0.723023781192967	0	8.35225020854028	4.41714771082545	61.3644911131983	0.896103560197356	24.711296344188	-4.66802600616288	0.00753988831011962	0.999896960203588	RNA5SP283	9	62802320	62802438	-	119	rRNA_pseudogene	RNA, 5S ribosomal pseudogene 283 [Source:HGNC Symbol;Acc:HGNC:43183]	-	3	1	0	11	6	18	1.19164685118386	0.43677438569514	0	5.05360191879971	2.67640304086876	38.5212156519027
ENSG00000100170	78.6114759759641	41.2123555279991	34.2903006858601	120.727980287082	189.201160280357	119.319843831219	51.3713773966078	143.082994799553	-1.47858989595751	0.00808204059112308	0.999896960203588	SLC5A1	22	32043032	32113029	+	5310	protein_coding	solute carrier family 5 member 1 [Source:HGNC Symbol;Acc:HGNC:11036]	-	120	57	33	159	257	35	1.06821826961115	0.557936093817352	0.47417577692805	1.6370347869476	2.56912850592873	1.67860287916065
ENSG00000254416	0.655095633133034	1.44604756238593	0	0.759295473503661	2.9447651405503	112.501567040864	0.700381065172989	38.7352092183058	-5.71761464674575	0.00817333673888392	0.999896960203588	AP000924.1	11	110355130	110406400	+	781	lincRNA	uncharacterized LOC105369486 [Source:NCBI gene;Acc:105369486]	-	1	2	0	1	4	33	0.0605232502308492	0.1331015413514	0	0.0700010043460791	0.2718668048343	10.7606212736536
ENSG00000227373	0.655095633133034	0.723023781192967	0	0.759295473503661	2.20857385541273	88.6375982746198	0.459373138108667	30.5351558678454	-5.93946384530457	0.00818938700808408	0.999896960203588	AL121983.2	1	174115300	174160004	-	1158	lincRNA	uncharacterized LOC102724601 [Source:NCBI gene;Acc:102724601]	-	1	1	0	1	3	26	0.0408192214423948	0.0448844144194488	0	0.0472113854872952	0.137518118248438	5.71793519607498
ENSG00000266171	0	0.723023781192967	0	3.79647736751831	0.736191285137576	75.001044693909	0.241007927064322	26.5112377821883	-6.52405606176811	0.00822020001626046	0.999896960203588	AP001020.3	18	735746	737459	+	1714	antisense	novel transcript, antisense to YES1	-	0	1	0	5	1	22	0	0.0303244760196743	0	0.159483034989171	0.0309696579019236	3.26878460315964
ENSG00000261456	0	0	0	2.27788642051098	3.68095642568788	51.1370759276652	0	19.0319729246214	-7.00591050816592	0.00830528570450239	0.999896960203588	TUBB8	10	46892	74163	-	2981	protein_coding	tubulin beta 8 class VIII [Source:HGNC Symbol;Acc:HGNC:20773]	-	0	0	0	3	5	15	0	0	0	0.0550192395782836	0.0890338705868787	1.28145607250822
ENSG00000236886	0	0	0	0.759295473503661	1.47238257027515	88.6375982746198	0	30.2897587727995	-7.68830088374176	0.0083078522850695	0.999896960203588	AC007563.2	2	216694464	216994079	+	904	antisense	novel transcript, antisense to IGFBP5 and TNP1	-	0	0	0	1	2	26	0	0	0	0.0604765314096104	0.11743803903517	7.32452318258277
ENSG00000163646	0.655095633133034	3.61511890596483	0	29.6125234666428	3.68095642568788	61.3644911131983	1.42340484636596	31.552657001843	-4.41085215816598	0.00838276491025637	0.999896960203588	CLRN1	3	150926163	150972999	-	3623	protein_coding	clarin 1 [Source:HGNC Symbol;Acc:HGNC:12605]	-	1	5	0	39	5	18	0.0130468281618253	0.0717308196214763	0	0.588506925580244	0.0732569605905287	1.2652566002143
ENSG00000259871	0	0	0	1.51859094700732	4.41714771082545	54.5462143228429	0	20.1606509935586	-7.09120768877216	0.00840477728582565	0.999896960203588	AC130456.1	16	19315164	19316526	+	1363	sense_intronic	novel transcript, sense intronic to CLEC19A	-	0	0	0	2	6	16	0	0	0	0.0802212536966806	0.23366981794819	2.98950006526545
ENSG00000233892	1.9652868993991	0.723023781192967	1.03910002078364	6.83365926153295	5.15333899596303	51.1370759276652	1.2424702337919	21.0413580617204	-3.99894738859278	0.00843813320287641	0.999896960203588	PAIP1P1	6	30186798	30188614	-	1203	processed_pseudogene	poly(A) binding protein interacting protein 1 pseudogene 1 [Source:HGNC Symbol;Acc:HGNC:18240]	-	3	1	1	9	7	15	0.117876953691504	0.0432054462990205	0.0634241007453071	0.409008362052028	0.308872780970307	3.17541193029677
ENSG00000274209	0	0.723023781192967	0	1.51859094700732	1.47238257027515	78.4101830890867	0.241007927064322	27.1337188687897	-6.55786247409902	0.00843998737222925	0.999896960203588	ANTXRL	10	46286345	46330207	+	3101	protein_coding	ANTXR like [Source:HGNC Symbol;Acc:HGNC:27277]	-	0	1	0	2	2	23	0	0.0167610938077142	0	0.0352600995770963	0.0342354038335357	1.88886322045322
ENSG00000264016	0.655095633133034	0	0	1.51859094700732	2.20857385541273	68.1827679035537	0.218365211044345	23.9699775686579	-6.37469771626214	0.00895811536794491	0.999896960203588	AC015908.3	17	10741267	10769016	-	941	lincRNA	novel transcript	-	1	0	0	2	3	20	0.0502323681512149	0	0	0.116197203813577	0.169230585474698	5.41271066545804
ENSG00000121966	66.8197545795695	39.0432841844202	48.837700976831	140.469662598177	47.1162422488048	852.284598794421	51.5669132469402	346.623501213801	-2.74156075001003	0.00901031589142477	0.999896960203588	CXCR4	2	136114349	136118165	-	2224	protein_coding	C-X-C motif chemokine receptor 4 [Source:HGNC Symbol;Acc:HGNC:2561]	-	102	54	47	185	64	250	2.16789710426705	1.26201088240871	1.61243798571961	4.54770463711477	1.52753938543589	28.6272523392312
ENSG00000135540	637.408051038442	666.627926259915	634.890112698804	844.336566536072	862.079994896101	903.421674722086	646.30869666572	869.946078718086	-0.425770625387184	0.00905337362854122	0.999896960203588	NHSL1	6	138422043	138692571	-	8741	protein_coding	NHS like 1 [Source:HGNC Symbol;Acc:HGNC:21021]	-	973	922	611	1112	1171	265	5.26168683819647	5.48244045872319	5.33334939287556	6.95502942986478	7.1112017568932	7.72074473797017
ENSG00000226706	0.655095633133034	0	0	3.03718189401465	6.62572156623818	34.0913839517768	0.218365211044345	14.5847624706766	-5.63864274960076	0.00911008029095688	0.999896960203588	AL161452.1	9	135503273	135506447	-	1117	antisense	uncharacterized LOC101928525 [Source:NCBI gene;Acc:101928525]	-	1	0	0	4	9	10	0.0423175097854013	0	0	0.195777204634871	0.427697352547067	2.27992870912982
ENSG00000157306	2.62038253253214	0.723023781192967	0	7.59295473503661	5.88953028110061	68.1827679035537	1.1144687712417	27.2217509732303	-4.50618380238683	0.00923369147324253	0.999896960203588	ZFHX2-AS1	14	23511760	23560778	+	5097	processed_transcript	ZFHX2 antisense RNA 1 [Source:HGNC Symbol;Acc:HGNC:52658]	-	4	1	0	10	8	20	0.0370952783443541	0.0101974008039478	0	0.107260710995267	0.0833148811361931	0.999285998861295
ENSG00000230090	1.31019126626607	0	0	3.79647736751831	4.41714771082545	68.1827679035537	0.436730422088689	25.4654643272991	-5.71079651637428	0.00932113447654878	0.999896960203588	AC108025.1	2	5618327	5691118	-	1115	processed_transcript	novel transcript	-	2	0	0	5	6	20	0.0847868312650999	0	0	0.24516046813582	0.28564301512411	4.56803653470495
ENSG00000083067	63.5442764139043	34.7051414972624	168.33420336695	481.393330201321	144.293491886965	511.370759276652	88.8612070927054	379.019193788313	-2.09355111265857	0.0100381432532235	0.999896960203588	TRPM3	9	70529063	71446904	-	19912	protein_coding	transient receptor potential cation channel subfamily M member 3 [Source:HGNC Symbol;Acc:HGNC:17992]	-	97	48	162	634	196	150	0.23026616451077	0.125294058411543	0.620754785950679	1.74072304670442	0.522502548925463	1.91845146250854
ENSG00000163630	22.2732515265232	6.5072140307367	6.23460012470184	94.9119341879577	36.8095642568788	44.3187991373099	11.6716885606539	58.6800991940488	-2.32490516322388	0.0102193868882442	0.999896960203588	SYNPR	3	63228315	63616921	+	4224	protein_coding	synaptoporin [Source:HGNC Symbol;Acc:HGNC:16507]	-	34	9	6	125	50	13	0.380476890774141	0.110744641827532	0.108379535790631	1.61786175409232	0.628337992943857	0.783779469348346
ENSG00000272848	1.31019126626607	2.1690713435789	0	6.83365926153295	1.47238257027515	102.27415185533	1.15975420328166	36.8600645623795	-4.92191725146913	0.0104818959304018	0.999896960203588	AL135910.1	6	169426420	169452475	-	4107	lincRNA	novel transcript	-	2	3	0	9	2	30	0.023018582142826	0.0379665097865023	0	0.119804494655123	0.0258495221056231	1.86024862534551
ENSG00000265010	0.655095633133034	0	1.03910002078364	1.51859094700732	0	173.866058154062	0.564731884638891	58.4615497003564	-6.72103146766161	0.0104950333581631	0.999896960203588	AC087301.1	17	73243093	73244706	+	321	sense_intronic	novel transcript, sense intronic to C17orf80	-	1	0	1	2	0	51	0.147254387633312	0	0.237692190643627	0.340627940151326	0	40.4612768763235
ENSG00000271723	0.655095633133034	0.723023781192967	0	2.27788642051098	0	139.774674202285	0.459373138108667	47.350853540932	-6.59653596948069	0.0106459212753308	0.999896960203588	MROH7-TTC4	1	54641786	54742308	+	7090	protein_coding	MROH7-TTC4 readthrough (NMD candidate) [Source:HGNC Symbol;Acc:HGNC:49180]	-	1	1	0	3	0	41	0.006666947592425	0.00733090999967866	0	0.0231329130018143	0	1.47269245545865
ENSG00000231636	0.655095633133034	0	0	1.51859094700732	1.47238257027515	68.1827679035537	0.218365211044345	23.724580473612	-6.36068576452032	0.0106599013485003	0.999896960203588	AGBL5-AS1	2	27049683	27050264	-	407	antisense	AGBL5 antisense RNA 1 [Source:HGNC Symbol;Acc:HGNC:41133]	-	1	0	0	2	2	20	0.11613920990244	0	0	0.268652503166033	0.260845177611288	12.5143998432335
ENSG00000171051	0.655095633133034	0.723023781192967	2.07820004156728	2.27788642051098	2.20857385541273	85.2284598794421	1.15210648529776	29.9049733851219	-4.70262703275741	0.0107723938368796	0.999896960203588	FPR1	19	51745172	51804110	-	2594	protein_coding	formyl peptide receptor 1 [Source:HGNC Symbol;Acc:HGNC:3826]	-	1	1	2	3	3	25	0.0182223047148393	0.0200370670384432	0.0588274427113372	0.0632275841105873	0.0613901237207753	2.45439511189091
ENSG00000213149	0.655095633133034	0	0	3.03718189401465	2.9447651405503	44.3187991373099	0.218365211044345	16.7669153906249	-5.8440513069127	0.0108995335153128	0.999896960203588	CNN2P9	6	110858239	110859147	+	909	processed_pseudogene	calponin 2 pseudogene 9 [Source:HGNC Symbol;Acc:HGNC:39534]	-	1	0	0	4	4	13	0.0520007243457571	0	0	0.240575508885755	0.233584130446192	3.64211713809396
ENSG00000261371	21.6181558933901	63.6260927449811	44.6813008936965	53.90997861876	159.017317589716	412.5057458165	43.3085165106892	208.477680674992	-2.25742343846067	0.0113421506414327	0.999896960203588	PECAM1	17	64319415	64413776	-	7759	protein_coding	platelet and endothelial cell adhesion molecule 1 [Source:HGNC Symbol;Acc:HGNC:8823]	-	33	88	43	71	216	121	0.201039531924175	0.589496245263502	0.422846411580615	0.500273964685454	1.4777304584459	3.97149535429642
ENSG00000283945	0.655095633133034	0	0	0.759295473503661	0.736191285137576	88.6375982746198	0.218365211044345	30.0443616777537	-6.71029863161401	0.0115181988797255	0.999896960203588	LINC00032	9	27245680	27284869	-	3855	transcribed_unprocessed_pseudogene	long intergenic non-protein coding RNA 32 [Source:HGNC Symbol;Acc:HGNC:16506]	-	1	0	0	1	1	26	0.0122616493982602	0	0	0.0141817858350941	0.0137696481566529	1.71760543633069
ENSG00000225518	2.62038253253214	2.89209512477187	0	9.11154568204394	6.62572156623818	85.2284598794421	1.83749255243467	33.6552423759081	-4.12080845181783	0.0115577834380809	0.999896960203588	LINC01703	1	226083639	226090292	+	821	lincRNA	long intergenic non-protein coding RNA 1703 [Source:HGNC Symbol;Acc:HGNC:52491]	-	4	4	0	12	9	25	0.230297970427738	0.25323338318013	0	0.799085764593731	0.581897616071953	7.75481232672963
ENSG00000171208	258.762775087548	267.518799041398	312.769106255875	367.499009175772	499.137691323276	572.735250389851	279.683560128274	479.7906502963	-0.772269548239628	0.0116392180564073	0.999896960203588	NETO2	16	47077703	47143997	-	7481	protein_coding	neuropilin and tolloid like 2 [Source:HGNC Symbol;Acc:HGNC:14644]	-	395	370	301	484	678	168	2.49580538430234	2.57066918889948	3.06991807942493	3.53704847571652	4.81079958435533	5.71905229034174
ENSG00000251596	0.655095633133034	0	0	0.759295473503661	2.20857385541273	68.1827679035537	0.218365211044345	23.71687907749	-6.3614018461968	0.011971068205931	0.999896960203588	HADHAP1	4	165404067	165406350	-	2284	processed_pseudogene	hydroxyacyl-CoA dehydrogenase/3-ketoacyl-CoA thiolase/enoyl-CoA hydratase (trifunctional protein), alpha subunit pseudogene 1 [Source:HGNC Symbol;Acc:HGNC:4802]	-	1	0	0	1	3	20	0.0206955597330531	0	0	0.0239364204878668	0.0697224084639629	2.23001783546235
ENSG00000274376	1.9652868993991	0.723023781192967	10.3910002078364	6.83365926153295	3.68095642568788	265.912794823859	4.35977029614282	92.14247017036	-4.41210914358459	0.0120723574967959	0.999896960203588	ADAMTS7P1	15	82298553	82334609	+	4875	transcribed_unprocessed_pseudogene	ADAMTS7 pseudogene 1 [Source:HGNC Symbol;Acc:HGNC:49407]	-	3	1	10	9	5	78	0.0290884051878728	0.0106617747482506	0.156511165531496	0.100930678881762	0.054443070403997	4.07468858895681
ENSG00000171483	0.655095633133034	0	0	0	1.47238257027515	156.820366178173	0.218365211044345	52.7642495828162	-7.53450926733147	0.0121112418923988	0.999896960203588	SSX6P	X	48107992	48120210	+	1869	transcribed_unprocessed_pseudogene	SSX family member 6, pseudogene [Source:HGNC Symbol;Acc:HGNC:19652]	-	1	0	0	0	2	46	0.0252908819851756	0	0	0	0.0568025614166903	6.26791315850767
ENSG00000118271	62.8891807807713	166.295469674382	38.4467007689947	99.4677070289796	273.126966786041	1230.69896065914	89.2104504080494	534.431211491388	-2.57749498133513	0.0122751117330991	0.999896960203588	TTR	18	31557010	31599021	+	2395	protein_coding	transthyretin [Source:HGNC Symbol;Acc:HGNC:12405]	-	96	230	37	131	371	361	1.89469361557752	4.99144673756826	1.17873492621059	2.99034353054351	8.22272218867884	38.386288638137
ENSG00000138136	0	0	0	5.31506831452563	0.736191285137576	51.1370759276652	0	19.0627785091095	-7.01180142128628	0.0122957091493587	0.999896960203588	LBX1	10	101226195	101229794	-	2900	protein_coding	ladybird homeobox 1 [Source:HGNC Symbol;Acc:HGNC:16960]	Homeobox	0	0	0	7	1	15	0	0	0	0.13196396233104	0.0183041357392748	1.31724846625759
ENSG00000250938	0.655095633133034	1.44604756238593	0	6.83365926153295	1.47238257027515	57.9553527180206	0.700381065172989	22.0871315166096	-4.87793499314453	0.0124301613854621	0.999896960203588	AC108866.1	4	120066958	120416766	+	3500	antisense	novel transcript, antisense to MAD2L1	-	1	2	0	9	2	17	0.0135053309800838	0.0297006582272695	0	0.140582017013883	0.0303325677965126	1.23695903593332
ENSG00000177459	94.3337711711569	90.3779726491208	38.4467007689947	686.40310804731	176.685908433018	109.092428645686	74.3861481964241	324.060481708671	-2.12600504003381	0.0124975985755729	0.999896960203588	ERICH5	8	98064311	98093610	+	1761	protein_coding	glutamate rich 5 [Source:HGNC Symbol;Acc:HGNC:26823]	-	144	125	37	904	240	32	3.86523953092687	3.68939181556798	1.60310627386392	28.0649568951937	7.23434325640846	4.62769856781012
ENSG00000275552	1.31019126626607	0.723023781192967	0	1.51859094700732	1.47238257027515	85.2284598794421	0.677738349153012	29.4064777989082	-5.34585728407441	0.0128094996433496	0.999896960203588	AC243965.2	14	22595808	22598946	-	2671	antisense	novel transcript, antisense ABHD4	-	2	1	0	2	2	25	0.0353939786074828	0.0194594353791545	0	0.0409365663753559	0.0397469065098443	2.38363943101648
ENSG00000261707	0	0	0	3.03718189401465	0.736191285137576	57.9553527180206	0	20.5762419657243	-7.12338109305759	0.0130285824077497	0.999896960203588	AC092134.1	16	77741468	77743000	-	800	antisense	novel transcript, antisense to NUDT7	-	0	0	0	4	1	17	0	0	0	0.273353921971439	0.0663524920548713	5.41169578220827
ENSG00000230728	0	0	0	1.51859094700732	0	177.27519654924	0	59.5979291654156	-8.6752528782484	0.0131524256660063	0.999896960203588	AL590093.1	1	54621477	54628438	-	623	sense_overlapping	novel transcript	-	0	0	0	2	0	52	0	0	0	0.175508136097232	0	21.2564011462434
ENSG00000159212	24.2385384259223	54.9498073706655	17.6647003533219	175.397254379346	58.1591115258685	122.728982226397	32.2843487166365	118.761782710537	-1.87375945076376	0.0131741210703062	0.999896960203588	CLIC6	21	34669389	34718227	+	3860	protein_coding	chloride intracellular channel 6 [Source:HGNC Symbol;Acc:HGNC:2065]	-	37	76	17	231	79	36	0.453093358010583	1.02336464876343	0.336032716150848	3.27174901426956	1.08639313416266	2.37514231221576
ENSG00000226498	0	0	1.03910002078364	0.759295473503661	0.736191285137576	81.8193214842644	0.346366673594546	27.7716027476352	-6.5952733539066	0.013185703860201	0.999896960203588	RPSAP21	1	236819634	236820518	+	885	transcribed_processed_pseudogene	ribosomal protein SA pseudogene 21 [Source:HGNC Symbol;Acc:HGNC:36928]	-	0	0	1	1	1	24	0	0	0.0862137776232818	0.0617748976206642	0.0599796538349119	6.90625184568952
ENSG00000205609	86.4726235735605	66.5181878697529	49.8768009976147	112.375730078542	83.1896152205461	978.422719415995	67.6225374803094	391.329354905028	-2.52523686833313	0.0132496838632857	0.999896960203588	EIF3CL	16	28379579	28403879	-	3091	protein_coding	eukaryotic translation initiation factor 3 subunit C like [Source:HGNC Symbol;Acc:HGNC:26347]	-	132	92	48	148	113	287	2.01859039559971	1.54700937385649	1.18484674003139	2.6176888030911	1.9405581629765	23.645980771405
ENSG00000243323	10.4815301301285	2.1690713435789	2.07820004156728	6.07436378802929	8.09810413651333	214.775718896194	4.90960050509157	76.3160622735789	-3.92741487333474	0.0133151881294938	0.999896960203588	PTPRVP	1	202168051	202189455	+	6596	transcribed_unitary_pseudogene	protein tyrosine phosphatase, receptor type V, pseudogene [Source:HGNC Symbol;Acc:HGNC:13421]	-	16	3	2	8	11	63	0.114660178120784	0.0236398507721597	0.0231349888406927	0.0663078039954976	0.0885236400974633	2.43239634915365
ENSG00000273669	0	0	0	2.27788642051098	0.736191285137576	61.3644911131983	0	21.4595229396156	-7.18508108794507	0.0133342713113783	0.999896960203588	AC015819.1	18	75073543	75074205	+	663	lincRNA	novel transcript	-	0	0	0	3	1	18	0	0	0	0.24737911490628	0.0800633388294073	6.9140643477774
ENSG00000250033	0	0	0	0	0.736191285137576	194.320888525128	0	65.0190266034218	-8.8014841852056	0.0136398891811085	0.999896960203588	SLC7A11-AS1	4	138057464	138178177	+	6161	processed_transcript	SLC7A11 antisense RNA 1 [Source:HGNC Symbol;Acc:HGNC:44064]	-	0	0	0	0	1	57	0	0	0	0	0.00861580809022838	2.35612369715284
ENSG00000234477	0	0.723023781192967	0	0.759295473503661	0	163.638642968529	0.241007927064322	54.7993128140108	-7.5898563936248	0.0137291993698846	0.999896960203588	AC004231.1	17	40921430	40975926	+	815	antisense	novel transcript	-	0	1	0	1	0	48	0	0.063774419506407	0	0.0670807170482059	0	14.9988537016815
ENSG00000203321	0	0.723023781192967	0	0.759295473503661	1.47238257027515	68.1827679035537	0.241007927064322	23.4714819824442	-6.34703015552649	0.0139205474376885	0.999896960203588	C9orf41-AS1	9	74952968	74996293	+	719	antisense	C9orf41 antisense RNA 1 [Source:HGNC Symbol;Acc:HGNC:51188]	-	0	1	0	1	2	20	0	0.0722895019439801	0	0.0760372522869093	0.147655058814735	7.08395095437555
ENSG00000257093	370.129032720164	360.78886681529	207.820004156728	872.430499055707	371.040407709338	1244.33551423985	312.912634564061	829.268807001633	-1.40200292440736	0.0140776902970963	0.999896960203588	KIAA1147	7	141656728	141702153	-	7356	protein_coding	KIAA1147 [Source:HGNC Symbol;Acc:HGNC:29472]	-	565	499	200	1149	504	365	3.63061337861823	3.52584282177313	2.07447507331714	8.5395230110164	3.63693920561774	12.6364645779741
ENSG00000136250	1.9652868993991	1.44604756238593	0	2.27788642051098	2.20857385541273	102.27415185533	1.13711148726168	35.5868707104181	-4.89622028332484	0.014314674761194	0.999896960203588	AOAH	7	36512949	36724549	-	3510	protein_coding	acyloxyacyl hydrolase [Source:HGNC Symbol;Acc:HGNC:548]	-	3	2	0	3	3	30	0.0404005627609344	0.0296160409673628	0	0.0467271661489639	0.0453692253366642	2.17664988726326
ENSG00000186790	63.5442764139043	51.3346884647006	12.4692002494037	965.823842296657	116.318223051737	23.8639687662438	42.4493883760029	368.668678038213	-3.11879541181189	0.0143626206208336	0.999896960203588	FOXE3	1	47416072	47418052	+	1981	protein_coding	forkhead box E3 [Source:HGNC Symbol;Acc:HGNC:3808]	Fork	97	71	12	1272	158	7	2.31451785347726	1.86285047185171	0.462185925471607	35.1041078998153	4.2336976253083	0.899887055865021
ENSG00000232725	1.9652868993991	0	0	2.27788642051098	3.68095642568788	95.4558750649751	0.655095633133034	33.8049059703913	-5.59728142605284	0.0144278152311336	0.999896960203588	U52111.1	X	153735626	153766478	-	1087	antisense	novel transcript	-	3	0	0	3	5	28	0.130456279016449	0	0	0.150885329515054	0.244167404065764	6.55998622877132
ENSG00000250068	0.655095633133034	0	0	3.03718189401465	4.41714771082545	30.6822455565991	0.218365211044345	12.7121917204797	-5.43420331944572	0.0145252975785837	0.999896960203588	AL445187.1	9	112581779	112582590	-	260	unprocessed_pseudogene	vacuolar protein sorting 33B (VPS33B) pseudogene	-	1	0	0	4	6	9	0.181802532424205	0	0	0.841088990681351	1.22496908408993	8.81543204341619
ENSG00000260167	0.655095633133034	0	0	0.759295473503661	0	156.820366178173	0.218365211044345	52.5265538838924	-7.52843429404336	0.0146787160454227	0.999896960203588	AC093249.2	16	30585907	30608593	+	482	antisense	novel transcript, antisense to ZNF689	-	1	0	0	1	0	46	0.0980677560794465	0	0	0.113424863888564	0	24.3044184507279
ENSG00000074410	28.1691122247205	54.2267835894725	65.4633013093693	64.5401152478112	122.943944617975	487.506790510409	49.2863990411874	224.996950125398	-2.18125325583571	0.0148867352925872	0.999896960203588	CA12	15	63321378	63382161	-	7313	protein_coding	carbonic anhydrase 12 [Source:HGNC Symbol;Acc:HGNC:1371]	-	43	75	63	85	167	143	0.277936867564968	0.533052289392743	0.657301951509104	0.635446010326058	1.21218281670051	4.97983444055812
ENSG00000183508	43.8914074199133	54.2267835894725	47.7986009560474	53.1506831452563	153.863978593753	323.86814754188	48.6389306551444	176.960936426963	-1.84874799685758	0.0150431054270897	0.999896960203588	TENT5C	1	117605934	117628372	+	5751	protein_coding	terminal nucleotidyltransferase 5C [Source:HGNC Symbol;Acc:HGNC:24712]	-	67	75	46	70	209	95	0.550686857038714	0.677831923548796	0.610287408632204	0.665441646252851	1.92907958121622	4.2068272469016
ENSG00000249242	40.6159292542481	33.2590939348765	55.0723011015329	104.782775343505	68.4657895177945	156.820366178173	42.9824414302192	110.022977013158	-1.33806306302088	0.0151094153976452	0.999896960203588	TMEM150C	4	82483170	82562357	-	3671	protein_coding	transmembrane protein 150C [Source:HGNC Symbol;Acc:HGNC:37263]	-	62	46	53	138	93	46	0.798326565698224	0.651294739116099	1.10156830275675	2.05518067186372	1.3447631187367	3.19115491507787
ENSG00000183813	0	0.723023781192967	0	0.759295473503661	1.47238257027515	64.773629508376	0.241007927064322	22.3351025173849	-6.27414133484312	0.0151231801893413	0.999896960203588	CCR4	3	32951574	32956349	+	3095	protein_coding	C-C motif chemokine receptor 4 [Source:HGNC Symbol;Acc:HGNC:1605]	-	0	1	0	1	2	19	0	0.0167935870428826	0	0.0176642275910461	0.0343017729524375	1.56339020981784
ENSG00000119042	42.5812161536472	29.6439750289116	9.35190018705275	51.632092198249	58.1591115258685	378.414361864723	27.1923637898705	162.735188529613	-2.56274219663967	0.0152248554655405	0.999896960203588	SATB2	2	199269500	199471266	-	10958	protein_coding	SATB homeobox 2 [Source:HGNC Symbol;Acc:HGNC:21637]	CUT	65	41	9	68	79	111	0.280385362107051	0.194471822212684	0.0626658823480051	0.339260206133562	0.382686393307891	2.57968170157765
ENSG00000237339	0.655095633133034	1.44604756238593	0	0.759295473503661	2.9447651405503	78.4101830890867	0.700381065172989	27.3714145677136	-5.20694161691025	0.0154315927597466	0.999896960203588	LINC01502	9	135574935	135587112	+	2746	lincRNA	long intergenic non-protein coding RNA 1502 [Source:HGNC Symbol;Acc:HGNC:51183]	-	1	2	0	1	4	23	0.0172136410889633	0.0378559008723392	0	0.0199092441348462	0.0773226418702069	2.13305347655696
ENSG00000184344	0.655095633133034	1.44604756238593	0	2.27788642051098	1.47238257027515	71.5919062987313	0.700381065172989	25.1140584298392	-5.07596903214376	0.0154451359267652	0.999896960203588	GDF3	12	7689782	7695776	-	1239	protein_coding	growth differentiation factor 3 [Source:HGNC Symbol;Acc:HGNC:4218]	-	1	2	0	3	2	21	0.0381506524861124	0.0839001644838123	0	0.132374780615709	0.0856852197641599	4.31640740355595
ENSG00000213695	0	0	0	0.759295473503661	1.47238257027515	61.3644911131983	0	21.1987230523257	-7.16782017173008	0.0155539364011709	0.999896960203588	RPS7P14	X	74409518	74410100	+	583	processed_pseudogene	ribosomal protein S7 pseudogene 14 [Source:HGNC Symbol;Acc:HGNC:36602]	-	0	0	0	1	2	18	0	0	0	0.0937749303504079	0.182099463615427	7.86282103357876
ENSG00000165646	3.27547816566517	0.723023781192967	1.03910002078364	6.07436378802929	1.47238257027515	92.0467366697974	1.67920065588059	33.197827676034	-4.24934306435642	0.0155753156245412	0.999896960203588	SLC18A2	10	117241073	117279430	+	4145	protein_coding	solute carrier family 18 member A2 [Source:HGNC Symbol;Acc:HGNC:10935]	-	5	1	1	8	2	27	0.0570188883356975	0.0125394817606084	0.0184075254997839	0.105516592317081	0.025612542168346	1.65887502867663
ENSG00000237927	0	0.723023781192967	0	0.759295473503661	2.20857385541273	57.9553527180206	0.241007927064322	20.3077406823123	-6.13326438960243	0.0155829636048798	0.999896960203588	AL078604.2	6	159586955	159589169	-	2002	lincRNA	uncharacterized LOC105378085 [Source:NCBI gene;Acc:105378085]	-	0	1	0	1	3	17	0	0.0259621138350258	0	0.0273080841130309	0.0795434470188268	2.16251579708622
ENSG00000203688	7.86114759759641	1.44604756238593	10.3910002078364	4.55577284102197	9.57048670678848	276.140210009392	6.56606512260624	96.7554898524009	-3.87401481270439	0.0158066506745549	0.999896960203588	LINC02487	6	167679626	167696290	-	3867	lincRNA	long intergenic non-protein coding RNA 2487 [Source:HGNC Symbol;Acc:HGNC:53466]	-	12	2	10	6	13	81	0.146683191405099	0.0268818990937273	0.197308490293779	0.0848266631408655	0.178449939842426	5.33439642658233
ENSG00000276417	0	0	0	2.27788642051098	2.20857385541273	40.9096607421322	0	15.132040339352	-6.67100874643455	0.0159977567387728	0.999896960203588	AC092111.2	12	8205984	8207397	+	1414	lincRNA	novel transcript	-	0	0	0	3	3	12	0	0	0	0.115991763212775	0.112620920036557	2.16125632370411
ENSG00000081237	1.9652868993991	0.723023781192967	0	0.759295473503661	2.20857385541273	102.27415185533	0.896103560197356	35.0806737280823	-5.21512946606969	0.0162818277015433	0.999896960203588	PTPRC	1	198638457	198757476	+	9168	protein_coding	protein tyrosine phosphatase, receptor type C [Source:HGNC Symbol;Acc:HGNC:9666]	-	3	1	0	1	3	30	0.0154674929418499	0.00566930103596441	0	0.00596321819309422	0.0173697623180291	0.833337816785998
ENSG00000257489	12.4468170295276	2.1690713435789	9.35190018705275	18.9823868375915	7.36191285137576	238.639687662438	7.98926285338643	88.3279957838017	-3.45006350530253	0.016293002851977	0.999896960203588	AC010203.1	12	100173196	100199783	-	1405	transcribed_unprocessed_pseudogene	TBC1 domain family, member 2B (TBC1D2B) pseudogene	-	19	3	9	25	10	70	0.639220291939908	0.110981107254922	0.488749280262946	0.972789757905477	0.377807783942328	12.6880872431929
ENSG00000163645	0.655095633133034	0	0	0.759295473503661	0.736191285137576	71.5919062987313	0.218365211044345	24.3624643524575	-6.40345109326932	0.0163282107085009	0.999896960203588	ERICH6	3	150659885	150703971	-	2075	protein_coding	glutamate rich 6 [Source:HGNC Symbol;Acc:HGNC:28602]	-	1	0	0	1	1	21	0.0227800763519485	0	0	0.0263473659731507	0.0255816836838058	2.57736326409919
ENSG00000109906	14.4121039289267	4.3381426871578	7.27370014548548	31.1311144136501	15.4600169878891	115.910705436041	8.67464892052334	54.1672789458601	-2.60300223458782	0.0163441724622724	0.999896960203588	ZBTB16	11	114059593	114250676	+	6372	protein_coding	zinc finger and BTB domain containing 16 [Source:HGNC Symbol;Acc:HGNC:12930]	ZBTB	22	6	7	41	21	34	0.163200013412814	0.0489417626155571	0.0838189504670795	0.351773722562115	0.174940657018493	1.35886899741576
ENSG00000285952	0.655095633133034	0	0	3.79647736751831	0	109.092428645686	0.218365211044345	37.6296353377347	-7.04311005337312	0.0164698929869613	0.999896960203588	AC020663.4	16	4777939	4801423	-	2234	processed_transcript	novel transcript	-	1	0	0	5	0	32	0.0211587548927006	0	0	0.122360752896795	0	3.64788593460771
ENSG00000179284	3.27547816566517	3.61511890596483	11.43010022862	2.27788642051098	15.4600169878891	235.23054926726	6.10689910008334	84.3228175585534	-3.78472791414378	0.0164837129617265	0.999896960203588	DAND5	19	12965159	12974762	+	1997	protein_coding	DAN domain BMP antagonist family member 5 [Source:HGNC Symbol;Acc:HGNC:26780]	-	5	5	11	3	21	69	0.118349169830479	0.130135583118983	0.420275976546143	0.0821293706474028	0.558198230606829	8.79924613914685
ENSG00000279964	0.655095633133034	0	0	0.759295473503661	1.47238257027515	61.3644911131983	0.218365211044345	21.1987230523257	-6.19739607852777	0.0165006938304989	0.999896960203588	AC009949.1	2	230410700	230412529	-	1830	TEC	TEC	-	1	0	0	1	2	18	0.0258298679946958	0	0	0.0298747455706491	0.0580131078075378	2.5049315096046
ENSG00000248489	3.27547816566517	0.723023781192967	0	3.79647736751831	2.9447651405503	102.27415185533	1.33283398228605	36.3384647877997	-4.69657489115871	0.0165338323348947	0.999896960203588	LINC02062	5	98929171	98995013	+	478	lincRNA	long intergenic non-protein coding RNA 2062 [Source:HGNC Symbol;Acc:HGNC:52907]	-	5	1	0	5	4	30	0.494442033789678	0.108736719451301	0	0.571870129647362	0.444200783630938	15.9833495905733
ENSG00000268545	0.655095633133034	0	0	2.27788642051098	2.9447651405503	37.5005223469545	0.218365211044345	14.2410579693386	-5.60331944893882	0.0165544963701998	0.999896960203588	VN1R107P	19	57459912	57460120	+	209	unprocessed_pseudogene	vomeronasal 1 receptor 107 pseudogene [Source:HGNC Symbol;Acc:HGNC:37431]	-	1	0	0	3	4	11	0.226165829810015	0	0	0.784748101353413	1.01592332332817	13.4035808847264
ENSG00000275645	0.655095633133034	0.723023781192967	0	2.27788642051098	2.20857385541273	44.3187991373099	0.459373138108667	16.2684198044112	-4.9947938481468	0.0166299390124991	0.999896960203588	AC068338.3	15	75346744	75347161	-	418	antisense	novel transcript, antisense to NEIL1	-	1	1	0	3	3	13	0.113082914905008	0.124344860999334	0	0.392374050676707	0.380971246248065	7.92029779552013
ENSG00000167550	4.58566943193124	5.78419024954373	9.35190018705275	8.35225020854028	2.9447651405503	262.503656428682	6.57391995617591	91.2668905925907	-3.78613487063469	0.01664799273215	0.999896960203588	RHEBL1	12	49064685	49070025	-	1290	protein_coding	RHEB like 1 [Source:HGNC Symbol;Acc:HGNC:21166]	-	7	8	9	11	4	77	0.256496596133374	0.322332724947111	0.532319952534449	0.466184983207105	0.164595329128363	15.2011153754687
ENSG00000174928	7.86114759759641	12.2914042802804	4.15640008313456	13.6673185230659	19.140973413577	153.411227782996	8.1029839870038	62.0731732398795	-2.89926445057524	0.0167608762630516	0.999896960203588	C3orf33	3	155762617	155806351	-	2134	protein_coding	chromosome 3 open reading frame 33 [Source:HGNC Symbol;Acc:HGNC:26434]	-	12	17	4	18	26	45	0.26580314018909	0.414055568069948	0.143016294651555	0.461140636877779	0.646734692943451	5.37022570592364
ENSG00000143119	0	0	0	2.27788642051098	1.47238257027515	44.3187991373099	0	16.0230227093653	-6.75582303637146	0.0169875145807375	0.999896960203588	CD53	1	110871188	110899928	+	2152	protein_coding	CD53 molecule [Source:HGNC Symbol;Acc:HGNC:1686]	-	0	0	0	3	2	13	0	0	0	0.0762139187652711	0.049332707847488	1.53842215544954
ENSG00000285336	0	0	0	1.51859094700732	2.20857385541273	44.3187991373099	0	16.0153213132433	-6.755098793294	0.0169988078640696	0.999896960203588	AC108734.4	3	180707589	180871005	-	3101	lincRNA	uncharacterized LOC101928882 [Source:NCBI gene;Acc:101928882]	-	0	0	0	2	3	13	0	0	0	0.0352600995770963	0.0513531057503035	1.0676183419953
ENSG00000226491	3.27547816566517	3.61511890596483	6.23460012470184	4.55577284102197	6.62572156623818	150.002089387818	4.37506573211061	53.7278612650261	-3.60013431525361	0.0170018263530464	0.999896960203588	FTOP1	2	42797225	42798712	-	861	processed_pseudogene	FTO pseudogene 1 [Source:HGNC Symbol;Acc:HGNC:43759]	-	5	5	6	6	9	44	0.274498597156174	0.301835957594203	0.531701694749857	0.380981075918382	0.554864045058157	13.0143944478876
ENSG00000258984	0	0.723023781192967	1.03910002078364	0	0.736191285137576	150.002089387818	0.587374600658869	50.2460935576519	-6.45121823437287	0.0171272268897413	0.999896960203588	UBE2F-SCLY	2	237967014	238099412	+	3195	protein_coding	UBE2F-SCLY readthrough (NMD candidate) [Source:HGNC Symbol;Acc:HGNC:48339]	-	0	1	1	0	1	44	0	0.0162679661651711	0.0238808116421297	0	0.0166140825176517	3.50716545215375
ENSG00000226029	3.27547816566517	2.1690713435789	9.35190018705275	10.6301366290513	11.7790605622012	112.501567040864	4.93214989876561	44.9702547440387	-3.17516293585131	0.0174020769982199	0.999896960203588	LINC01772	1	16460948	16468481	+	3245	lincRNA	long intergenic non-protein coding RNA 1772 [Source:HGNC Symbol;Acc:HGNC:52562]	-	5	3	9	14	16	33	0.0728330638371236	0.0480519123861834	0.211615635984419	0.235867790915263	0.261729398552343	2.58984444213357
ENSG00000258084	0.655095633133034	0.723023781192967	0	0	5.15333899596303	85.2284598794421	0.459373138108667	30.1272662918017	-5.93454388655852	0.0178007172041548	0.999896960203588	AC128707.1	12	78352519	78483019	+	1065	lincRNA	novel transcript	-	1	1	0	0	7	25	0.0443837168359561	0.0488038984955133	0	0	0.348895732870685	5.97812292980753
ENSG00000242574	0.655095633133034	0.723023781192967	0	0.759295473503661	1.47238257027515	61.3644911131983	0.459373138108667	21.1987230523257	-5.40308451401633	0.0178741063076203	0.999896960203588	HLA-DMB	6	32934629	32941070	-	4655	protein_coding	major histocompatibility complex, class II, DM beta [Source:HGNC Symbol;Acc:HGNC:4935]	-	1	1	0	1	2	18	0.0101543841955517	0.0111656609876953	0	0.0117445294080103	0.0228064419522651	0.984752881326835
ENSG00000203684	0	0	0	0.759295473503661	0.736191285137576	64.773629508376	0	22.0897054223391	-7.22920523545704	0.0180899481083891	0.999896960203588	IBA57-DT	1	228164086	228165512	-	641	lincRNA	IBA57 divergent transcript [Source:HGNC Symbol;Acc:HGNC:32062]	-	0	0	0	1	1	19	0	0	0	0.0852898352484989	0.0828112225333807	7.5486625575448
ENSG00000267253	0	0.723023781192967	0	0.759295473503661	0	136.365535807107	0.241007927064322	45.708277093537	-7.32673999587208	0.0182028763515437	0.999896960203588	AC055813.1	17	43718314	43720436	-	2123	processed_pseudogene	Wolf-Hirschhorn syndrome candidate 1-like 1 (WHSC1L1) pseudogene	-	0	1	0	1	0	40	0	0.0244824078651539	0	0.0257516648112519	0	4.79826729740557
ENSG00000113319	66.8197545795695	151.11197026933	29.0948005819419	249.808210782705	246.624080521088	269.321933219037	82.3421751436138	255.251408174276	-1.62819467734002	0.0182083997568564	0.999896960203588	RASGRF2	5	80960672	81230156	+	10717	protein_coding	Ras protein specific guanine nucleotide releasing factor 2 [Source:HGNC Symbol;Acc:HGNC:9876]	-	102	209	28	329	335	79	0.449883657729767	1.01362468476475	0.199344724223656	1.67833237526553	1.65927665118088	1.87727674796811
ENSG00000235480	0	1.44604756238593	0	2.27788642051098	2.9447651405503	64.773629508376	0.482015854128645	23.3320936898124	-5.51129629161584	0.0182174643836085	0.999896960203588	AC013270.1	2	96527940	96532306	-	440	antisense	uncharacterized LOC105373496 [Source:NCBI gene;Acc:105373496]	-	0	2	0	3	4	19	0	0.236255235898735	0	0.372755348142871	0.482563578580882	10.9970288622414
ENSG00000080166	67.4748502127025	13.7374518426664	23.8993004780237	132.117412389637	295.948896625305	54.5462143228429	35.0372008444642	160.870841112595	-2.2037806446192	0.0183737148642678	0.999896960203588	DCT	13	94436808	94479682	-	7543	protein_coding	dopachrome tautomerase [Source:HGNC Symbol;Acc:HGNC:2709]	-	103	19	23	174	402	16	0.645455630163092	0.130922296971591	0.232650330574294	1.26113170947979	2.82897540035087	0.5401946956061
ENSG00000169442	0.655095633133034	2.1690713435789	0	2.27788642051098	1.47238257027515	85.2284598794421	0.941388992237312	29.6595762900761	-4.90888216492987	0.0188712754805095	0.999896960203588	CD52	1	26317957	26320523	+	935	protein_coding	CD52 molecule [Source:HGNC Symbol;Acc:HGNC:1804]	-	1	3	0	3	2	25	0.0505547148987093	0.166768401810872	0	0.175414281478998	0.113544371430796	6.8093057970535
ENSG00000229021	0	0	0	0	2.20857385541273	132.95639741193	0	45.0549904224475	-8.27011899274854	0.0188914410761217	0.999896960203588	AL450992.1	1	151994531	152042774	+	4109	antisense	novel transcript	-	0	0	0	0	3	39	0	0	0	0	0.0387554103021882	2.41714612693654
ENSG00000146574	290.207365477934	274.749036853327	358.489507170356	443.428556526138	454.966214215022	467.051960139343	307.815303167206	455.148910293501	-0.564715410279452	0.0189178994408418	0.999896960203588	CCZ1B	7	6794134	6826770	-	7316	protein_coding	CCZ1 homolog B, vacuolar protein trafficking and biogenesis associated [Source:HGNC Symbol;Acc:HGNC:21717]	-	443	380	345	584	618	137	2.86222193611535	2.69969077653557	3.59803467097164	4.36409760610498	4.48396283104543	4.76893398618681
ENSG00000274997	0	0.723023781192967	0	1.51859094700732	1.47238257027515	47.7279375324876	0.241007927064322	16.9063036832567	-5.86130157700248	0.0189265589023125	0.999896960203588	HIST1H2AH	6	27147129	27147515	+	387	protein_coding	histone cluster 1 H2A family member h [Source:HGNC Symbol;Acc:HGNC:13671]	-	0	1	0	2	2	14	0	0.134305302061296	0	0.282536353458852	0.274325548547272	9.21279719725378
ENSG00000006016	17.6875820945919	5.78419024954373	0	66.0587061948185	13.2514431324764	218.184857291372	7.82392411471188	99.1650022062222	-3.64102054442074	0.0189321100130465	0.999896960203588	CRLF1	19	18572220	18607741	-	3018	protein_coding	cytokine receptor like factor 1 [Source:HGNC Symbol;Acc:HGNC:2364]	-	27	8	0	87	18	64	0.422880642020516	0.137776413247771	0	1.57599676683335	0.316592407418869	5.40051502843846
ENSG00000133115	0.655095633133034	0	0	2.27788642051098	0.736191285137576	51.1370759276652	0.218365211044345	18.0503845444379	-5.95972457976714	0.0189536799089307	0.999896960203588	STOML3	13	38965925	38991066	-	2205	protein_coding	stomatin like 3 [Source:HGNC Symbol;Acc:HGNC:19420]	-	1	0	0	3	1	15	0.0214370333017203	0	0	0.074382019584065	0.0240734665051687	1.73243562455647
ENSG00000258537	0	0	2.07820004156728	1.51859094700732	0.736191285137576	126.138120621574	0.692733347189093	42.7976342845731	-6.0315491342888	0.0191887241071509	0.999896960203588	FRMD6-AS2	14	51454512	51599952	-	917	lincRNA	FRMD6 antisense RNA 2 [Source:HGNC Symbol;Acc:HGNC:43637]	-	0	0	2	2	1	37	0	0	0.166410454082016	0.11923835200499	0.057886579764337	10.275591452522
ENSG00000005513	130.364030993474	96.8851866798576	135.083002701873	177.675140799857	113.373457911187	1632.97729129011	120.777406791735	641.341963333718	-2.40483002029159	0.0191999038066694	0.999896960203588	SOX8	16	981808	986979	+	4432	protein_coding	SRY-box 8 [Source:HGNC Symbol;Acc:HGNC:11203]	HMG	199	134	130	234	154	479	2.12239689251542	1.57148112687155	2.23801785098343	2.88649899554678	1.84445555531592	27.5239146281351
ENSG00000253816	0	0	2.07820004156728	5.31506831452563	5.88953028110061	51.1370759276652	0.692733347189093	20.7805581744305	-5.00992867668532	0.0192617018390862	0.999896960203588	AC138866.1	5	70219918	70258930	-	497	unprocessed_pseudogene	glucuronidase, beta (GUSB) pseudogene	-	0	0	2	7	8	15	0	0	0.307039006827382	0.77001104780687	0.854438529479228	7.68615805260969
ENSG00000260532	1.31019126626607	1.44604756238593	0	3.03718189401465	3.68095642568788	54.5462143228429	0.918746276217334	20.4214508808485	-4.36730949106449	0.0192961083109965	0.999896960203588	AL031598.1	16	1111627	1113399	+	1773	lincRNA	novel transcript	-	2	2	0	4	5	16	0.0533205396844819	0.0586307410013781	0	0.123340743134321	0.149695413547369	2.29818871345562
ENSG00000232560	0	1.44604756238593	0	1.51859094700732	1.47238257027515	81.8193214842644	0.482015854128645	28.270098333849	-5.79837033519001	0.0193274811665229	0.999896960203588	LINC01549	21	17438890	17449185	+	714	lincRNA	long intergenic non-protein coding RNA 1549 [Source:HGNC Symbol;Acc:HGNC:1277]	-	0	2	0	2	2	24	0	0.14559146189838	0	0.15313945208484	0.148689057826042	8.56027014486726
ENSG00000233588	2.62038253253214	6.5072140307367	0	9.11154568204394	8.83429542165091	126.138120621574	3.04253218775628	48.0279872417564	-3.93626712999332	0.0193310792169322	0.999896960203588	CYP51A1P2	13	28722386	28724021	-	1499	processed_pseudogene	cytochrome P450 family 51 subfamily A member 1 pseudogene 2 [Source:HGNC Symbol;Acc:HGNC:20251]	-	4	9	0	12	12	37	0.126133845044145	0.312064954689456	0	0.43765804718576	0.424939241979163	6.28600224280363
ENSG00000198846	114.641735798281	88.208901305542	41.5640008313456	291.569461825406	128.833474899076	235.23054926726	81.4715459783895	218.544495330581	-1.41780026462064	0.0193631410269699	0.999896960203588	TOX	8	58805418	59119208	-	4131	protein_coding	thymocyte selection associated high mobility group box [Source:HGNC Symbol;Acc:HGNC:18988]	HMG	175	122	40	384	175	69	2.0024244069962	1.53500133902737	0.738796351455865	5.0819610765932	2.24869254119632	4.25371448556676
ENSG00000123009	1.9652868993991	2.1690713435789	2.07820004156728	2.27788642051098	2.9447651405503	92.0467366697974	2.07085276151509	32.4231294102862	-3.92950582473043	0.0196148249737709	0.999896960203588	NME2P1	12	120282303	120282716	+	414	processed_pseudogene	NME/NM23 nucleoside diphosphate kinase 2 pseudogene 1 [Source:HGNC Symbol;Acc:HGNC:31358]	-	3	3	2	3	4	27	0.342526510364444	0.376638781867549	0.36859513621548	0.396165104306433	0.512869503805769	16.6087850093348
ENSG00000271584	3.27547816566517	5.78419024954373	5.1955001039182	4.55577284102197	3.68095642568788	180.684334944417	4.75172283970903	62.9736880703757	-3.70891602057459	0.0196762092399801	0.999896960203588	LINC02550	11	111091932	111179641	-	1345	lincRNA	long intergenic non-protein coding RNA 2550 [Source:HGNC Symbol;Acc:HGNC:53585]	-	5	8	5	6	5	53	0.175719919815216	0.309151832848902	0.283640123407451	0.243884540048868	0.197330831389952	10.0352460601632
ENSG00000202399	0.655095633133034	0	0	1.51859094700732	0.736191285137576	54.5462143228429	0.218365211044345	18.9336655183293	-6.03111400496798	0.0198544819634822	0.999896960203588	RF00019	8	97772313	97772425	+	113	misc_RNA		-	1	0	0	2	1	16	0.418306711772506	0	0	0.967624502553766	0.469752156140682	36.0591910527152
ENSG00000223922	0.655095633133034	0.723023781192967	0	0	1.47238257027515	102.27415185533	0.459373138108667	34.5821781418685	-6.14024632843459	0.0198897319857682	0.999896960203588	ASS1P2	2	38810432	38811654	-	1223	processed_pseudogene	argininosuccinate synthetase 1 pseudogene 2 [Source:HGNC Symbol;Acc:HGNC:765]	-	1	1	0	0	2	30	0.0386497615946797	0.0424988977086849	0	0	0.0868062038330287	6.24696737881768
ENSG00000274099	7.86114759759641	6.5072140307367	10.3910002078364	9.8708411555476	15.4600169878891	170.456919758884	8.2531206120565	65.2625926341069	-2.95886509378601	0.019982474082743	0.999896960203588	ABCB10P1	15	23179869	23182049	+	2181	processed_pseudogene	ABCB10 pseudogene 1 [Source:HGNC Symbol;Acc:HGNC:14114]	-	12	9	10	13	21	50	0.260075149547693	0.214482057349608	0.349835823918406	0.325868957875168	0.511105853517578	5.83833188468136
ENSG00000260190	0.655095633133034	2.89209512477187	0	3.03718189401465	1.47238257027515	98.8650134601528	1.18239691930163	34.4581926414809	-4.80794670138397	0.0200348254029702	0.999896960203588	AL807752.5	9	136937169	136937988	-	820	sense_overlapping	novel transcript, overlapping FBXW5	-	1	4	0	4	2	29	0.0576447054027966	0.25354220437913	0	0.266686753142867	0.129468277180237	9.00655252132223
ENSG00000259404	1.9652868993991	2.89209512477187	5.1955001039182	2.27788642051098	4.41714771082545	139.774674202285	3.35096070936306	48.8232361112072	-3.85236630995334	0.0202121342845137	0.999896960203588	EFL1P1	15	84080168	84126604	+	1798	transcribed_unprocessed_pseudogene	elongation factor like GTPase 1 pseudogene 1 [Source:HGNC Symbol;Acc:HGNC:31739]	-	3	4	5	3	6	41	0.0788687293052723	0.115631038704609	0.212177956609022	0.0912193288002577	0.177136797476853	5.80722442113562
ENSG00000224184	0.655095633133034	0	0	0	1.47238257027515	112.501567040864	0.218365211044345	37.9913165370462	-7.05765966090298	0.020380942675659	0.999896960203588	MIR3681HG	2	11848622	12578348	+	3876	lincRNA	MIR3681 host gene [Source:HGNC Symbol;Acc:HGNC:52001]	-	1	0	0	0	2	33	0.0121952163132851	0	0	0	0.0273900895995341	2.16822631958809
ENSG00000130711	1.31019126626607	0	0	1.51859094700732	0.736191285137576	85.2284598794421	0.436730422088689	29.1610807038623	-5.93035721616517	0.0204669442670087	0.999896960203588	PRDM12	9	130664594	130682981	+	2476	protein_coding	PR/SET domain 12 [Source:HGNC Symbol;Acc:HGNC:13997]	zf-C2H2	2	0	0	2	1	25	0.038181468845148	0	0	0.0441605689776153	0.0214386080952735	2.57136547667408
ENSG00000107859	13.7570082957937	33.2590939348765	0	214.121323528033	53.741963815043	160.229504573351	15.6720340768901	142.697597305476	-3.17907465754165	0.0204710871952827	0.999896960203588	PITX3	10	102230186	102241474	-	1391	protein_coding	paired like homeodomain 3 [Source:HGNC Symbol;Acc:HGNC:9006]	Homeobox	21	46	0	282	73	47	0.713617416992205	1.71883751782545	0	11.0835091295393	2.78575523796153	8.60488693749867
ENSG00000230982	5.89586069819731	2.89209512477187	10.3910002078364	18.2230913640879	10.3066779919261	112.501567040864	6.39298534360185	47.0104454656258	-2.85482504454766	0.0204943290404213	0.999896960203588	DSTNP1	21	46653558	46654022	-	465	processed_pseudogene	destrin, actin depolymerizing factor pseudogene 1 [Source:HGNC Symbol;Acc:HGNC:23769]	-	9	4	10	24	14	33	0.914877259941159	0.447106682991154	1.64084286444311	2.82171790422131	1.59816755056894	18.0732155155343
ENSG00000266973	0	0.723023781192967	2.07820004156728	0	2.20857385541273	163.638642968529	0.933741274253415	55.2824056079805	-5.92378614095948	0.020667882447489	0.999896960203588	AC092296.1	19	36378028	36378832	+	566	antisense	novel transcript, antisense to ZFP14	-	0	1	2	0	3	48	0	0.0918306570631125	0.269608456525104	0	0.281353323200868	21.5972893407605
ENSG00000279425	0	0	2.07820004156728	3.03718189401465	2.20857385541273	81.8193214842644	0.692733347189093	29.0216924112306	-5.47830375058762	0.0206899395331351	0.999896960203588	AC092279.2	19	24078481	24080669	+	2189	TEC	TEC	-	0	0	2	4	3	24	0	0	0.0697114602070392	0.0999009308255602	0.0727482781780225	2.79215755296264
ENSG00000277744	2.62038253253214	0.723023781192967	0	3.79647736751831	2.9447651405503	71.5919062987313	1.1144687712417	26.1110496022667	-4.45879851657904	0.0207407873263508	0.999896960203588	AC011462.4	19	41373971	41374419	+	449	sense_intronic	novel transcript, sense intronic TMEM91	-	4	1	0	5	4	21	0.421101634122879	0.115759803781117	0	0.608806062297192	0.472890811972357	11.9109772227301
ENSG00000280053	0	0	0	0.759295473503661	1.47238257027515	51.1370759276652	0	17.789584657148	-6.91157155828961	0.0208962571279717	0.999896960203588	AC011199.1	3	126973065	126976426	+	3362	TEC	TEC	-	0	0	0	1	2	15	0	0	0	0.0162613873867602	0.0315776285805455	1.13623454852677
ENSG00000257943	0	0	1.03910002078364	2.27788642051098	0.736191285137576	47.7279375324876	0.346366673594546	16.9140050793787	-5.86386762601164	0.0211704650647513	0.999896960203588	AC084879.1	12	95311312	95442482	-	3173	transcribed_unitary_pseudogene	novel pseudogene	-	0	0	1	3	1	14	0	0	0.0240463892835186	0.0516899946999254	0.0167292762823502	1.12365348734233
ENSG00000165092	203.734741904374	488.764076086446	24.9384004988073	2273.33064766996	1116.06598826856	422.733161002033	239.145739496542	1270.70993231352	-2.40982712801832	0.0212425198219218	0.999896960203588	ALDH1A1	9	72900662	73080442	-	2849	protein_coding	aldehyde dehydrogenase 1 family member A1 [Source:HGNC Symbol;Acc:HGNC:402]	-	311	676	24	2994	1516	124	5.15989918280842	12.3327057503896	0.642745046233242	57.4532567485074	28.2458063756223	11.0841827182925
ENSG00000225399	0	0	0	0	0.736191285137576	146.59295099264	0	49.1097140925926	-8.39537635127606	0.0212493230000163	0.999896960203588	AC121247.1	3	49260085	49261316	+	1232	lincRNA	novel transcript	-	0	0	0	0	1	43	0	0	0	0	0.0430860338018645	8.88857596008234
ENSG00000261451	0	1.44604756238593	0	0.759295473503661	2.20857385541273	81.8193214842644	0.482015854128645	28.2623969377269	-5.79950148202227	0.0212928472153294	0.999896960203588	AC104964.2	8	10433672	10438312	+	4641	sense_overlapping	novel transcript, overlapping to MSRA	-	0	2	0	1	3	24	0	0.0223986864459046	0	0.01177995785268	0.0343128594983174	1.31696463767189
ENSG00000261568	0.655095633133034	0	0	0	0.736191285137576	122.728982226397	0.218365211044345	41.1550578371781	-7.17442598288953	0.021316306483709	0.999896960203588	AL359694.2	6	22220781	22222395	+	1615	lincRNA	novel transcript	-	1	0	0	0	1	36	0.0292685191518843	0	0	0	0.0328681075194409	5.67681072764881
ENSG00000278338	0.655095633133034	0.723023781192967	1.03910002078364	0	2.20857385541273	88.6375982746198	0.805739811703213	30.2820573766775	-5.22104320640716	0.0215332748426673	0.999896960203588	VWA8-AS1	13	41955808	41981565	+	2150	antisense	VWA8 antisense RNA 1 (head to head) [Source:HGNC Symbol;Acc:HGNC:44270]	-	1	1	1	0	3	26	0.0219854225257178	0.0241749543710333	0.0354879968356299	0	0.0740678981077633	3.07970649165341
ENSG00000123360	15.0671995620598	7.95326159312263	8.31280016626911	25.0567506256208	15.4600169878891	146.59295099264	10.4444204404838	62.3699062020501	-2.54041024994176	0.0215772376852674	0.999896960203588	PDE1B	12	54549350	54579239	+	7618	protein_coding	phosphodiesterase 1B [Source:HGNC Symbol;Acc:HGNC:8775]	-	23	11	8	33	21	43	0.142711885520707	0.0750508887995456	0.0801251700673189	0.236825398400039	0.146327364993678	1.43748038629843
ENSG00000231405	0	0.723023781192967	0	1.51859094700732	0.736191285137576	51.1370759276652	0.241007927064322	17.79728605327	-5.93990497434752	0.0219506341139449	0.999896960203588	AL008638.1	22	27143478	27159878	+	473	lincRNA	novel transcript	-	0	1	0	2	1	15	0	0.10988615623197	0	0.231166107375424	0.112224088042066	8.07615338720299
ENSG00000049089	284.96660041287	258.842513667082	128.848402577171	1195.13107529476	407.113780681079	337.504701122591	224.219172219041	646.583185699478	-1.52980524586978	0.0220065378626361	0.999896960203588	COL9A2	1	40300487	40317813	-	4217	protein_coding	collagen type IX alpha 2 chain [Source:HGNC Symbol;Acc:HGNC:2218]	-	435	358	124	1574	553	99	4.87594650632619	4.41248811462755	2.24356176342873	20.4059318559661	6.96095387362463	5.97868997964674
ENSG00000269694	2.62038253253214	2.1690713435789	3.11730006235092	0.759295473503661	0.736191285137576	177.27519654924	2.63558464615398	59.5902277692936	-4.48613642355151	0.0220228619804934	0.999896960203588	AC005197.1	19	18881680	18883376	+	683	antisense	novel transcript, antisense to CERS1	-	4	3	3	1	1	52	0.276829624774777	0.228299349477548	0.33513554844775	0.0800450723196015	0.0777188779559254	19.3890745448165
ENSG00000259062	1.9652868993991	0.723023781192967	0	1.51859094700732	3.68095642568788	64.773629508376	0.896103560197356	23.3243922936904	-4.60325335001379	0.0220705945454358	0.999896960203588	ACTN1-AS1	14	68979682	68987463	+	936	antisense	ACTN1 antisense RNA 1 [Source:HGNC Symbol;Acc:HGNC:20131]	-	3	1	0	2	5	19	0.151502110353504	0.0555300768138052	0	0.11681791537241	0.283557658354151	5.16954348225023
ENSG00000226007	1.31019126626607	2.89209512477187	3.11730006235092	2.27788642051098	2.20857385541273	112.501567040864	2.43986215112962	38.9960091055957	-3.97751401731257	0.0221047328437802	0.999896960203588	BX005266.2	9	62532337	62534724	+	2274	lincRNA	novel transcript	-	2	4	3	3	3	33	0.0415731384611198	0.0914268283161331	0.100658566222433	0.0721250453750499	0.0700290153613418	3.69571029671215
ENSG00000204956	5.24076506506427	3.61511890596483	4.15640008313456	10.6301366290513	6.62572156623818	88.6375982746198	4.33742801805455	35.2978188233031	-2.97336530373166	0.022302913302005	0.999896960203588	PCDHGA1	5	141330571	141512981	+	6252	protein_coding	protocadherin gamma subfamily A, 1 [Source:HGNC Symbol;Acc:HGNC:8696]	-	8	5	4	14	9	26	0.0604845277418979	0.0415676198798158	0.0488158625698045	0.122423381561105	0.0764136184892952	1.05908012748798
ENSG00000255319	0	0	1.03910002078364	0	1.47238257027515	105.683290250508	0.346366673594546	35.7185576069278	-6.96803494853598	0.0225310771452169	0.999896960203588	ENPP7P8	11	71711740	71781183	+	1607	transcribed_unprocessed_pseudogene	ectonucleotide pyrophosphatase/phosphodiesterase 7 pseudogene 8 [Source:HGNC Symbol;Acc:HGNC:48691]	-	0	0	1	0	2	31	0	0	0.0474792739244582	0	0.0660634643981295	4.9127001500335
ENSG00000259488	7.20605196446337	2.1690713435789	4.15640008313456	10.6301366290513	0.736191285137576	194.320888525128	4.51050779705894	68.5624054797723	-3.90584430455156	0.0225727448762197	0.999896960203588	AC023355.1	15	48312353	48331856	-	4710	antisense	novel transcript, antisense to DUT	-	11	3	4	14	1	57	0.11039389442319	0.0331058292342176	0.0647976163028487	0.16250339310404	0.0112700623447764	3.08196987222052
ENSG00000284601	0	0	1.03910002078364	0	0	300.004178775636	0.346366673594546	100.001392925212	-8.26535916923783	0.0225746237788981	0.999896960203588	AL590440.2	1	54974900	54980464	-	1733	bidirectional_promoter_lncRNA	uncharacterized LOC105378736 [Source:NCBI gene;Acc:105378736]	-	0	0	1	0	0	88	0	0	0.0440272320811335	0	0	12.9317872125
ENSG00000116701	2.62038253253214	8.6762853743156	11.43010022862	9.11154568204394	4.41714771082545	255.685379638326	7.57558937848926	89.7380243437319	-3.55797694891337	0.022620837000447	0.999896960203588	NCF2	1	183555563	183590876	-	2928	protein_coding	neutrophil cytosolic factor 2 [Source:HGNC Symbol;Acc:HGNC:7661]	-	4	12	11	12	6	75	0.0645746699867394	0.213017015974269	0.286643143839702	0.224060591779868	0.108774577139133	6.52325913959531
ENSG00000265095	0	0	0	0.759295473503661	2.20857385541273	44.3187991373099	0	15.7622228220754	-6.73390020929205	0.0226216177448814	0.999896960203588	FTLP12	17	16391434	16391882	+	449	processed_pseudogene	ferritin light chain pseudogene 12 [Source:HGNC Symbol;Acc:HGNC:37961]	-	0	0	0	1	3	13	0	0	0	0.121761212459438	0.354668108979268	7.3734620902615
ENSG00000239920	0	0	0	1.51859094700732	0	126.138120621574	0	42.5522371895272	-8.18752030085459	0.0226586178189899	0.999896960203588	AC104389.4	11	5254392	5678434	-	5265	protein_coding	novel transcript	-	0	0	0	2	0	37	0	0	0	0.0207676293995395	0	1.78968990730534
ENSG00000273899	28.8242078578535	18.7986183110171	16.6256003325382	44.798432936716	32.3924165460533	211.366580501016	21.4161421671363	96.1858099945952	-2.13803711379731	0.0226843194842392	0.999896960203588	NOL12	22	37681673	37693478	+	3589	protein_coding	nucleolar protein 12 [Source:HGNC Symbol;Acc:HGNC:28585]	-	44	26	16	59	44	62	0.579498738069909	0.37653383932593	0.340146862955049	0.898739559560596	0.650768381257027	4.39939210983774
ENSG00000240882	1.31019126626607	0	1.03910002078364	0.759295473503661	1.47238257027515	78.4101830890867	0.783097095683236	26.8806203776218	-5.07881047186666	0.0230179876341972	0.999896960203588	AC063952.2	3	120306726	120307952	+	1227	processed_pseudogene	prostate tumor overexpressed 1 (PTOV1) pseudogene	-	2	0	1	1	2	23	0.0770475280037379	0	0.0621835315375749	0.0445564664990121	0.0865232170234671	4.77372848135731
ENSG00000184730	5.24076506506427	2.1690713435789	0	6.07436378802929	10.3066779919261	92.0467366697974	2.46994546954772	36.1425928165843	-3.80794057414635	0.0230236589169231	0.999896960203588	APOBR	16	28494649	28498970	+	3792	protein_coding	apolipoprotein B receptor [Source:HGNC Symbol;Acc:HGNC:24087]	-	8	3	0	8	14	27	0.0997229080807874	0.0411203733368051	0	0.115339207582886	0.195977824634641	1.81330089500649
ENSG00000258365	0.655095633133034	0.723023781192967	0	3.03718189401465	0.736191285137576	44.3187991373099	0.459373138108667	16.0307241054874	-4.98268649255304	0.0231080176891496	0.999896960203588	AC073655.2	12	94277758	94282844	-	1116	antisense	novel transcript, antisense to PLXNC1	-	1	1	0	4	1	13	0.0423554287009796	0.0465736128115786	0	0.195952632237591	0.0475645104335995	2.96656315280234
ENSG00000235772	0.655095633133034	1.44604756238593	0	0.759295473503661	3.68095642568788	57.9553527180206	0.700381065172989	20.7985348724041	-4.79935510374459	0.023175867149364	0.999896960203588	AP001625.2	21	42560374	42561934	-	575	antisense	novel transcript	-	1	2	0	1	5	17	0.0822063624874665	0.180786615296423	0	0.095079625033544	0.461582553425192	7.52931587089846
ENSG00000261514	0.655095633133034	0	0	0.759295473503661	0	115.910705436041	0.218365211044345	38.8900003031816	-7.09223032584704	0.0232162008979399	0.999896960203588	LINC01976	17	43938363	43938959	+	434	lincRNA	long intergenic non-protein coding RNA 1976 [Source:HGNC Symbol;Acc:HGNC:52803]	-	1	0	0	1	0	34	0.108913959516805	0	0	0.125969549295594	0	19.9509521924729
ENSG00000165606	0	0	0	0.759295473503661	1.47238257027515	47.7279375324876	0	16.6532051920888	-6.81501499051789	0.0232987242991094	0.999896960203588	DRGX	10	49364181	49396016	-	2890	protein_coding	dorsal root ganglia homeobox [Source:HGNC Symbol;Acc:HGNC:21536]	Homeobox	0	0	0	1	2	14	0	0	0	0.0189172264340096	0.0367349436981987	1.23368599146616
ENSG00000256340	17.6875820945919	20.967689654596	18.7038003741055	12.9080230495622	36.8095642568788	344.322977912946	19.1196907077645	131.346855073129	-2.76512838868941	0.0233393637221789	0.999896960203588	ABCC6P1	16	18571162	18598328	+	3431	transcribed_unprocessed_pseudogene	ATP binding cassette subfamily C member 6 pseudogene 1 [Source:HGNC Symbol;Acc:HGNC:33352]	-	27	29	18	17	50	101	0.371977201287647	0.439320432828309	0.40028722749603	0.270884096386736	0.773564465810217	7.49678569448846
ENSG00000213938	0	0.723023781192967	0	0	1.47238257027515	102.27415185533	0.241007927064322	34.5821781418685	-6.92099805767771	0.0234849459256645	0.999896960203588	SEPHS1P6	2	199659551	199660729	+	1179	processed_pseudogene	selenophosphate synthetase 1 pseudogene 6 [Source:HGNC Symbol;Acc:HGNC:42168]	-	0	1	0	0	2	30	0	0.0440849464781354	0	0	0.0900457907445243	6.48010271780664
ENSG00000096088	0	0	0	0	1.47238257027515	122.728982226397	0	41.4004549322239	-8.14777218253596	0.0236517278849561	0.999896960203588	PGC	6	41736711	41754109	-	2025	protein_coding	progastricsin [Source:HGNC Symbol;Acc:HGNC:8890]	-	0	0	0	0	2	36	0	0	0	0	0.0524266603890341	4.52743176550757
ENSG00000175877	0	0	0	0.759295473503661	0	136.365535807107	0	45.708277093537	-8.29146779584217	0.0237247791585118	0.999896960203588	TMEM270	7	73861159	73865893	+	977	protein_coding	transmembrane protein 270 [Source:HGNC Symbol;Acc:HGNC:23018]	-	0	0	0	1	0	40	0	0	0	0.0559578141190254	0	10.4265317015272
ENSG00000228862	0	0	0	0.759295473503661	0	136.365535807107	0	45.708277093537	-8.29146779584217	0.0237247791585118	0.999896960203588	AC068389.1	8	60629662	60653561	-	6063	lincRNA	novel transcript	-	0	0	0	1	0	40	0	0	0	0.00901711766358037	0	1.68014538551741
ENSG00000104894	26.2038253253214	18.7986183110171	11.43010022862	44.798432936716	19.8771646987145	252.276241243149	18.8108479549862	105.650612959526	-2.46510222242835	0.0237278292027466	0.999896960203588	CD37	19	49335171	49343335	+	4161	protein_coding	CD37 molecule [Source:HGNC Symbol;Acc:HGNC:1666]	-	40	26	11	59	27	74	0.454397100988159	0.324772878957165	0.201704187734354	0.775192568916842	0.344439756881812	4.52906386059247
ENSG00000167434	0.655095633133034	3.61511890596483	0	2.27788642051098	0.736191285137576	132.95639741193	1.42340484636596	45.3234917058594	-4.95174321028241	0.0238431125134098	0.999896960203588	CA4	17	60149936	60170899	+	2424	protein_coding	carbonic anhydrase 4 [Source:HGNC Symbol;Acc:HGNC:1375]	-	1	5	0	3	1	39	0.0195002716296589	0.107211534442495	0	0.0676618618741186	0.0218985122293305	4.09738178035571
ENSG00000265800	2.62038253253214	0.723023781192967	0	4.55577284102197	1.47238257027515	75.001044693909	1.1144687712417	27.009733368402	-4.51417823164751	0.0238970136300037	0.999896960203588	AC022211.3	17	75138416	75141350	-	400	sense_intronic	novel transcript, sense intronic to HN1	-	4	1	0	6	2	22	0.472686584302932	0.129940379744304	0	0.820061765914317	0.265409968219485	14.0067420245391
ENSG00000259236	1.31019126626607	5.78419024954373	0	4.55577284102197	9.57048670678848	105.683290250508	2.36479383860327	39.9365165994395	-4.03051018833376	0.0239186708078297	0.999896960203588	GOLGA8VP	15	101771758	101781989	-	1798	unprocessed_pseudogene	golgin A8 family member V, pseudogene [Source:HGNC Symbol;Acc:HGNC:49920]	-	2	8	0	6	13	31	0.0525791528701816	0.231262077409218	0	0.182438657600515	0.383796394533182	4.39082822085864
ENSG00000124664	1.31019126626607	2.1690713435789	0	2.27788642051098	1.47238257027515	85.2284598794421	1.15975420328166	29.6595762900761	-4.6082455388354	0.0239467988492774	0.999896960203588	SPDEF	6	34537802	34556333	-	1914	protein_coding	SAM pointed domain containing ETS transcription factor [Source:HGNC Symbol;Acc:HGNC:17257]	ETS	2	3	0	3	2	25	0.049392537544716	0.0814673227237017	0	0.0856908846305451	0.0554670779978026	3.326385015802
ENSG00000270072	0	0	2.07820004156728	0	2.20857385541273	204.548303710661	0.692733347189093	68.9189591886912	-6.70359160443509	0.0239613804789468	0.999896960203588	AC090559.2	11	47513605	47514889	-	430	sense_intronic	novel transcript	-	0	0	2	0	3	60	0	0	0.354879968356299	0	0.370339490538817	35.5350749036932
ENSG00000026025	7563.73418015401	8222.94946350761	3463.32036927187	13380.3048340815	10054.1643811239	14887.7073717409	6416.66800431116	12774.0588623154	-0.993117785408184	0.0240821102251408	0.999896960203588	VIM	10	17228259	17237593	+	5158	protein_coding	vimentin [Source:HGNC Symbol;Acc:HGNC:12692]	-	11546	11373	3333	17622	13657	4367	105.809214857729	114.603484981153	49.3030653207217	186.77948092209	140.546876152521	215.613671335479
ENSG00000284640	0.655095633133034	0.723023781192967	0	8.35225020854028	0	61.3644911131983	0.459373138108667	23.2389137739129	-5.55448046170004	0.0241079940631378	0.999896960203588	AL590434.1	1	35141515	35146435	-	1886	lincRNA	uncharacterized LOC105378644 [Source:NCBI gene;Acc:105378644]	-	1	1	0	11	0	18	0.0250629153925203	0.0275589352586011	0	0.31886459614908	0	2.4305539038051
ENSG00000252202	0.655095633133034	0	0	0	0.736191285137576	112.501567040864	0.218365211044345	37.7459194420004	-7.04885935100325	0.0242746232855044	0.999896960203588	RF00019	5	179847035	179847130	-	96	misc_RNA		-	1	0	0	0	1	33	0.492381858648888	0	0	0	0.552937433790594	87.5421376533691
ENSG00000259169	1.9652868993991	0.723023781192967	1.03910002078364	2.27788642051098	1.47238257027515	64.773629508376	1.2424702337919	22.8412994997207	-4.13814062048656	0.0243614563494139	0.999896960203588	GNRHR2P1	14	60398934	60400013	-	631	unprocessed_pseudogene	GNRHR2 pseudogene 1 [Source:HGNC Symbol;Acc:HGNC:39424]	-	3	1	1	3	2	19	0.224732131998225	0.0823710806619995	0.120917897300482	0.25992448998869	0.168247206478279	7.66829270901144
ENSG00000187753	0	0.723023781192967	0	0.759295473503661	1.47238257027515	47.7279375324876	0.241007927064322	16.6532051920888	-5.84187009685022	0.0243898298796056	0.999896960203588	C9orf153	9	86220265	86259657	-	2928	protein_coding	chromosome 9 open reading frame 153 [Source:HGNC Symbol;Acc:HGNC:31456]	-	0	1	0	1	2	14	0	0.0177514179978558	0	0.0186717159816557	0.0362581923797111	1.21767503939112
ENSG00000174721	65.5095633133034	43.381426871578	63.385101267802	174.637958905842	50.7971986744927	405.687469026144	57.4253638175611	210.374208868826	-1.86199044839064	0.0243938258907743	0.999896960203588	FGFBP3	10	91906589	91909483	-	2545	protein_coding	fibroblast growth factor binding protein 3 [Source:HGNC Symbol;Acc:HGNC:23428]	-	100	60	61	230	69	119	1.857314673096	1.22537096811918	1.82878223378895	4.94077815744055	1.43915817737874	11.907857123916
ENSG00000132692	8.51624323072944	7.23023781192967	10.3910002078364	7.59295473503661	5.88953028110061	255.685379638326	8.71249375016517	89.7226215514878	-3.34929147251477	0.0244114500872026	0.999896960203588	BCAN	1	156641390	156659532	+	4931	protein_coding	brevican [Source:HGNC Symbol;Acc:HGNC:23059]	-	13	10	10	10	8	75	0.124618243681568	0.105406919281528	0.154733711613475	0.110871596824757	0.0861196408743006	3.87347450025047
ENSG00000173585	1.31019126626607	1.44604756238593	0	6.83365926153295	0.736191285137576	57.9553527180206	0.918746276217334	21.8417344215637	-4.48040972382885	0.0244962014953013	0.999896960203588	CCR9	3	45886504	45903177	+	2809	protein_coding	C-C motif chemokine receptor 9 [Source:HGNC Symbol;Acc:HGNC:1610]	-	2	2	0	9	1	17	0.033655150181768	0.0370068721236894	0	0.175164492541328	0.0188971141487708	1.54124479379374
ENSG00000173295	15.0671995620598	15.9065231862453	6.23460012470184	31.1311144136501	15.4600169878891	173.866058154062	12.4027742910023	73.485729851867	-2.53277678104268	0.0245287604482218	0.999896960203588	FAM86B3P	8	8228595	8244865	+	4870	transcribed_unprocessed_pseudogene	family with sequence similarity 86 member B3, pseudogene [Source:HGNC Symbol;Acc:HGNC:44371]	-	23	22	6	41	21	51	0.223240070615348	0.234799864835704	0.0940031127678904	0.460267384017618	0.228895660476764	2.66695480026691
ENSG00000260120	0	0	0	0	1.47238257027515	119.319843831219	0	40.2640754671647	-8.10745968076404	0.0246997318857703	0.999896960203588	AC104066.2	4	52680609	52692649	+	1741	lincRNA	novel transcript	-	0	0	0	0	2	35	0	0	0	0	0.0609787405443964	5.11969057343081
ENSG00000227799	12.4468170295276	11.5683804990875	4.15640008313456	23.5381596786135	13.2514431324764	143.183812597463	9.39053253724989	59.9911384695175	-2.63458388264881	0.0248751530463145	0.999896960203588	AC012358.2	2	55224280	55225908	+	1434	processed_pseudogene	pseudogene similar to RIKEN cDNA 2210021J22	-	19	16	4	31	18	42	0.626293242800259	0.579929170406937	0.212828990785507	1.18186493460455	0.666301175446407	7.45889647560086
ENSG00000177182	3.27547816566517	2.1690713435789	15.5865003117546	23.5381596786135	2.9447651405503	211.366580501016	7.01034994033289	79.2831684400601	-3.49974285008969	0.0248829872724885	0.999896960203588	CLVS1	8	61057158	61501645	+	7393	protein_coding	clavesin 1 [Source:HGNC Symbol;Acc:HGNC:23139]	-	5	3	15	31	4	62	0.0319685232181071	0.0210913642219891	0.15480696577155	0.229243110540095	0.0287201372346258	2.13572545410627
ENSG00000137077	22.9283471596562	33.2590939348765	30.1339006027255	38.7240691486867	83.9258065056836	115.910705436041	28.7737805657527	79.5201936968039	-1.44369668390956	0.0249215041014202	0.999896960203588	CCL21	9	34709005	34710124	-	924	protein_coding	C-C motif chemokine ligand 21 [Source:HGNC Symbol;Acc:HGNC:10620]	-	35	46	29	51	114	34	1.79047948599596	2.58755734555757	2.39467164794538	3.01754329448991	6.5490771378834	9.37090178737363
ENSG00000263916	1.9652868993991	4.3381426871578	2.07820004156728	6.07436378802929	3.68095642568788	81.8193214842644	2.79387654270806	30.5248805659939	-3.39698598370203	0.0249908162655585	0.999896960203588	AC100778.2	18	49484536	49486149	-	483	sense_intronic	novel transcript, sense intronic to C18orf32	-	3	6	2	8	5	24	0.293594151740952	0.645666483201512	0.315938688184697	0.905520238414705	0.549503039791895	12.6543123880646
ENSG00000180316	0	2.1690713435789	0	1.51859094700732	3.68095642568788	81.8193214842644	0.723023781192967	29.0062896189865	-5.27009079625577	0.0252034397252494	0.999896960203588	PNPLA1	6	36243203	36312229	+	3034	protein_coding	patatin like phospholipase domain containing 1 [Source:HGNC Symbol;Acc:HGNC:21246]	-	0	3	0	2	5	24	0	0.0513936900768507	0	0.0360387504247118	0.0874785656623221	2.01451314549612
ENSG00000244945	6.55095633133034	2.1690713435789	2.07820004156728	10.6301366290513	8.09810413651333	68.1827679035537	3.59940923882551	28.9703362230394	-2.93732325924198	0.0253318564368152	0.999896960203588	AC136604.2	5	179595904	179603741	-	1966	antisense	uncharacterized LOC101928445 [Source:NCBI gene;Acc:101928445]	-	10	3	2	14	11	20	0.240430612565072	0.0793125410443362	0.077618711288509	0.389313825798591	0.29699996443686	2.59072265320245
ENSG00000129214	19.652868993991	5.78419024954373	6.23460012470184	28.8532279931391	16.1962082730267	150.002089387818	10.5572197894122	65.0171752179946	-2.58630273674977	0.0254711808443357	0.999896960203588	SHBG	17	7613946	7633383	+	1972	protein_coding	sex hormone binding globulin [Source:HGNC Symbol;Acc:HGNC:10839]	-	30	8	6	38	22	44	0.719097237783365	0.210856599990757	0.232147646642813	1.05349381692847	0.592192626858892	5.68224828581706
ENSG00000133488	6.55095633133034	5.06116646835077	10.3910002078364	5.31506831452563	4.41714771082545	242.048826057615	7.33437433583917	83.9270140276555	-3.50459508028307	0.0256848679422776	0.999896960203588	SEC14L4	22	30488913	30505711	-	2624	protein_coding	SEC14 like lipid binding 4 [Source:HGNC Symbol;Acc:HGNC:20627]	-	10	7	10	7	6	71	0.180139704383739	0.138655893019837	0.290774364316328	0.145844318125006	0.121376509856472	6.890789105753
ENSG00000279422	0	0	0	2.27788642051098	1.47238257027515	34.0913839517768	0	12.6138843141877	-6.40522436860409	0.0256963392440026	0.999896960203588	AC231657.1	X	49165576	49165972	-	397	TEC	TEC	-	0	0	0	3	2	10	0	0	0	0.413129353105449	0.267415585107794	6.41481201032244
ENSG00000264443	0	0	0	0	2.20857385541273	109.092428645686	0	37.1003341670329	-7.98872348951802	0.0257578227952683	0.999896960203588	AL445686.2	1	24538802	24556024	-	1445	lincRNA	uncharacterized LOC100506985 [Source:NCBI gene;Acc:100506985]	-	0	0	0	0	3	32	0	0	0	0	0.110204831094596	5.63970738955961
ENSG00000265293	0	0	0	1.51859094700732	0	115.910705436041	0	39.1430987943495	-8.06655855059217	0.025806440245613	0.999896960203588	ARGFXP2	17	32150433	32151504	-	949	processed_pseudogene	arginine-fifty homeobox pseudogene 2 [Source:HGNC Symbol;Acc:HGNC:23977]	-	0	0	0	2	0	34	0	0	0	0.115217669956349	0	9.12403925345968
ENSG00000182612	30.7894947572526	49.1656171211217	58.1896011638838	57.7064559862783	97.9134409232976	357.959531493657	46.0482376807527	171.193142801077	-1.88043465222253	0.0258210936198984	0.999896960203588	TSPAN10	17	81637171	81648749	+	4745	protein_coding	tetraspanin 10 [Source:HGNC Symbol;Acc:HGNC:29942]	-	47	68	56	76	133	105	0.468203782133568	0.744863715288741	0.900475198948334	0.875654291668256	1.48786199254759	5.6354360094898
ENSG00000143994	3.27547816566517	2.1690713435789	7.27370014548548	5.31506831452563	5.15333899596303	126.138120621574	4.23941655157651	45.5355093106876	-3.40904750900379	0.025963926991658	0.999896960203588	ABHD1	2	27123789	27130812	+	4630	protein_coding	abhydrolase domain containing 1 [Source:HGNC Symbol;Acc:HGNC:17553]	-	5	3	7	7	7	37	0.0510460674193231	0.0336778522015475	0.11535515170113	0.0826556135550788	0.0802535541052439	2.03514413865284
ENSG00000257283	1.9652868993991	1.44604756238593	4.15640008313456	2.27788642051098	0.736191285137576	132.95639741193	2.52257818163986	45.3234917058594	-4.15961838317517	0.026019238432166	0.999896960203588	AC012464.1	12	93894965	93943603	-	540	antisense	uncharacterized LOC105369911 [Source:NCBI gene;Acc:105369911]	-	3	2	4	3	1	39	0.262603657946073	0.192504266287858	0.565179208863736	0.303726579968266	0.098299988229439	18.3926915473745
ENSG00000272754	0	0.723023781192967	0	0	1.47238257027515	95.4558750649751	0.241007927064322	32.3094192117501	-6.82215400475004	0.0260257075768904	0.999896960203588	AL133245.1	2	32321638	32323002	+	1365	lincRNA	novel transcript	-	0	1	0	0	2	28	0	0.0380777669580379	0	0	0.0777758148628528	5.22395972943181
ENSG00000268324	0	0	0	0.759295473503661	0.736191285137576	51.1370759276652	0	17.5441875621022	-6.89271986994715	0.0262319755185762	0.999896960203588	LRRC2-AS1	3	46557398	46559694	+	2297	antisense	LRRC2 antisense RNA 1 [Source:HGNC Symbol;Acc:HGNC:15571]	-	0	0	0	1	1	15	0	0	0	0.0238009509770517	0.0231092701976043	1.66304769357728
ENSG00000279569	0.655095633133034	0	0	3.03718189401465	2.20857385541273	27.2731071614215	0.218365211044345	10.8396209702829	-5.19865258723456	0.0262390498513685	0.999896960203588	AC020763.4	16	70661667	70665836	+	4170	TEC	novel transcript	-	1	0	0	4	3	8	0.011335409695514	0	0	0.0524419994189811	0.0381884846358972	0.488571773256213
ENSG00000259515	0.655095633133034	0	0	3.03718189401465	2.20857385541273	27.2731071614215	0.218365211044345	10.8396209702829	-5.19865258723456	0.0262390498513685	0.999896960203588	AL117209.1	14	102933574	102937177	+	828	antisense	novel transcript, antisense to CDC42BPB	-	1	0	0	4	3	8	0.0570877517274073	0	0	0.264110069537622	0.192326063927163	2.46056074212368
ENSG00000188282	0.655095633133034	0	0	0.759295473503661	0	105.683290250508	0.218365211044345	35.4808619080039	-6.9589709506887	0.0266513951347192	0.999896960203588	RUFY4	2	218034960	218090581	+	4357	protein_coding	RUN and FYVE domain containing 4 [Source:HGNC Symbol;Acc:HGNC:24804]	-	1	0	0	1	0	31	0.0108489002594201	0	0	0.0125478045431003	0	1.81195986713423
ENSG00000274863	0	0	0	0.759295473503661	0	126.138120621574	0	42.2991386983593	-8.1792241307191	0.026679866188764	0.999896960203588	AL135936.1	20	19000709	19056796	-	998	lincRNA	novel transcript	-	0	0	0	1	0	37	0	0	0	0.0547803450844567	0	9.44160056308881
ENSG00000129437	3.9305737987982	0.723023781192967	9.35190018705275	2.27788642051098	3.68095642568788	218.184857291372	4.66849925568131	74.7145667125235	-3.9996903218017	0.0267358324702158	0.999896960203588	KLK14	19	51077495	51084245	-	1189	protein_coding	kallikrein related peptidase 14 [Source:HGNC Symbol;Acc:HGNC:6362]	-	6	1	9	3	5	64	0.238529815459848	0.0437141731688156	0.577538047745534	0.137941424039414	0.223221167552132	13.7079515187782
ENSG00000075407	7.86114759759641	7.23023781192967	8.31280016626911	10.6301366290513	16.1962082730267	119.319843831219	7.80139519193173	48.7153962444323	-2.60325764623391	0.0267476123828456	0.999896960203588	ZNF37A	10	38094334	38150293	+	13190	protein_coding	zinc finger protein 37A [Source:HGNC Symbol;Acc:HGNC:13102]	zf-C2H2	12	10	8	14	22	35	0.0430040865173251	0.0394057254721165	0.0462769935991535	0.0580281259681599	0.0885370629390247	0.675768103740943
ENSG00000261272	0.655095633133034	1.44604756238593	4.15640008313456	0	5.88953028110061	153.411227782996	2.08584775955117	53.1002526880321	-4.6795717794429	0.0268245677155563	0.999896960203588	MUC22	6	31010474	31035402	+	6019	protein_coding	mucin 22 [Source:HGNC Symbol;Acc:HGNC:39755]	-	1	2	4	0	8	45	0.00785324114143433	0.017270693436691	0.0507055611873098	0	0.0705525750375771	1.90398100289766
ENSG00000242412	0	0	0	1.51859094700732	0	112.501567040864	0	38.0067193292903	-8.02387738411581	0.0270054179602408	0.999896960203588	DBIL5P2	2	63117851	63119542	-	1692	transcribed_processed_pseudogene	diazepam binding inhibitor-like 5 pseudogene 2 [Source:HGNC Symbol;Acc:HGNC:38518]	-	0	0	0	2	0	33	0	0	0	0.0646226765889927	0	4.96692979593583
ENSG00000257391	0	0	0	0	1.47238257027515	112.501567040864	0	37.9913165370462	-8.02328649183989	0.0270203004479197	0.999896960203588	AC126763.1	16	15154903	15157020	+	2118	lincRNA	microRNA 3180-4	-	0	0	0	0	2	33	0	0	0	0	0.0501246398903655	3.96791558768812
ENSG00000285402	1.31019126626607	0.723023781192967	1.03910002078364	0.759295473503661	2.20857385541273	57.9553527180206	1.02410502274756	20.3077406823123	-4.25504855212939	0.0270455707988317	0.999896960203588	AC244230.2	10	46375752	46537864	+	1700	processed_transcript	novel transcript	-	2	1	1	1	3	17	0.0556101863885803	0.0305742069986598	0.0448818783509438	0.0321592849378163	0.0936741064304066	2.54668036809801
ENSG00000263063	1.9652868993991	0.723023781192967	0	2.27788642051098	1.47238257027515	64.773629508376	0.896103560197356	22.8412994997207	-4.57657512332304	0.0272867772575503	0.999896960203588	AC024361.2	17	82713908	82716255	-	898	lincRNA	uncharacterized LOC101929552 [Source:NCBI gene;Acc:101929552]	-	3	1	0	3	2	19	0.15791311279608	0.0578799018905587	0	0.182641818689157	0.118222702993089	5.38829921980648
ENSG00000253302	0	1.44604756238593	0	0.759295473503661	1.47238257027515	75.001044693909	0.482015854128645	25.7442409125626	-5.66438083239094	0.0275577361801854	0.999896960203588	STAU2-AS1	8	73420004	73441526	+	2279	antisense	STAU2 antisense RNA 1 [Source:HGNC Symbol;Acc:HGNC:44101]	-	0	2	0	1	2	22	0	0.0456131214547799	0	0.0239889356710346	0.0465835837155744	2.4584014084316
ENSG00000174279	1.9652868993991	0	0	15.9452049435769	0.736191285137576	51.1370759276652	0.655095633133034	22.6061573854599	-5.01506153192816	0.0275624325930227	0.999896960203588	EVX2	2	176077472	176083913	-	4203	protein_coding	even-skipped homeobox 2 [Source:HGNC Symbol;Acc:HGNC:3507]	Homeobox	3	0	0	21	1	15	0.0337392280016368	0	0	0.27315880853677	0.0126295488089215	0.90887950324697
ENSG00000232724	0.655095633133034	0	0	0	0	201.139165315483	0.218365211044345	67.0463884384944	-8.1845167028811	0.0275667729267234	0.999896960203588	TRIM80P	17	75074306	75079549	+	2848	unitary_pseudogene	tripartite motif containing 80, pseudogene [Source:HGNC Symbol;Acc:HGNC:51490]	-	1	0	0	0	0	59	0.0165971413027715	0	0	0	0	5.27577744795585
ENSG00000275897	0.655095633133034	2.1690713435789	0	2.27788642051098	0	136.365535807107	0.941388992237312	46.2144740758728	-5.57633023190589	0.0275874639276898	0.999896960203588	AC021491.4	17	50475819	50478391	+	2573	lincRNA	novel transcript	-	1	3	0	3	0	40	0.0183710293160875	0.0606018094415721	0	0.063743627354397	0	3.95908335499108
ENSG00000183695	1.31019126626607	1.44604756238593	0	5.31506831452563	2.9447651405503	37.5005223469545	0.918746276217334	15.2534519340101	-3.92703116482855	0.0277882995527739	0.999896960203588	MRGPRX2	11	19054455	19060681	-	2036	protein_coding	MAS related GPR family member X2 [Source:HGNC Symbol;Acc:HGNC:17983]	-	2	2	0	7	4	11	0.0464328668274	0.0510571236716323	0	0.187964386424369	0.104286824447735	1.37590786095668
ENSG00000255046	0.655095633133034	1.44604756238593	2.07820004156728	0	1.47238257027515	126.138120621574	1.39311441236208	42.5368343972831	-4.93145279076314	0.0278249412955234	0.999896960203588	AC069185.1	8	11797928	11802568	-	1091	lincRNA	novel transcript	-	1	2	2	0	2	37	0.0433259930616803	0.0952816716731837	0.139870198343913	0	0.0973088792738718	8.6367711842004
ENSG00000066056	22.9283471596562	40.4893317468061	35.3294007066437	38.7240691486867	91.2877193570594	201.139165315483	32.9156932043687	110.383651273743	-1.72536625537302	0.0278711430269066	0.999896960203588	TIE1	1	43300993	43323108	+	6694	protein_coding	tyrosine kinase with immunoglobulin like and EGF like domains 1 [Source:HGNC Symbol;Acc:HGNC:11809]	-	35	56	34	51	124	59	0.247147153429976	0.43481692654204	0.387536983669637	0.416523753228067	0.98329357810625	2.24460922793222
ENSG00000113555	18.997773360858	24.5828085605609	11.43010022862	40.2426600956941	25.7666949798151	184.093473339595	18.336894050013	83.3676094717014	-2.15259568021231	0.0279144686531762	0.999896960203588	PCDH12	5	141943585	141969741	-	6820	protein_coding	protocadherin 12 [Source:HGNC Symbol;Acc:HGNC:8657]	-	29	34	11	53	35	54	0.20099576165374	0.259118645824419	0.123063214833233	0.424860934442413	0.272414923392434	2.01643313603068
ENSG00000267201	1.31019126626607	2.1690713435789	0	2.27788642051098	3.68095642568788	61.3644911131983	1.15975420328166	22.4411113197991	-4.18799437894721	0.0279391190037429	0.999896960203588	LINC01775	19	2458935	2462185	-	371	lincRNA	long intergenic non-protein coding RNA 1775 [Source:HGNC Symbol;Acc:HGNC:52565]	-	2	3	0	3	5	18	0.254817565661958	0.420292333404758	0	0.442081814509066	0.71539074991775	12.3558616241952
ENSG00000261447	0.655095633133034	0	0	3.79647736751831	0.736191285137576	34.0913839517768	0.218365211044345	12.8746842014776	-5.46023726427606	0.0279855112440933	0.999896960203588	AL162412.1	9	69672749	69673713	+	965	lincRNA	novel transcript	-	1	0	0	5	1	10	0.0489830657308738	0	0	0.283268312923771	0.0550072472993752	2.63904701357307
ENSG00000160180	0.655095633133034	5.06116646835077	5.1955001039182	0.759295473503661	13.9876344176139	139.774674202285	3.63725406846733	51.5072013644675	-3.81434684421593	0.0283084682180885	0.999896960203588	TFF3	21	42311667	42315651	-	1168	protein_coding	trefoil factor 3 [Source:HGNC Symbol;Acc:HGNC:11757]	-	1	7	5	1	19	41	0.0404697418067579	0.311500910345935	0.326623258547108	0.0468071784197669	0.863491334960654	8.93954581267281
ENSG00000250423	3.9305737987982	1.44604756238593	0	1.51859094700732	13.9876344176139	75.001044693909	1.79220712039471	30.1690900195101	-4.00563799369523	0.0284375555157689	0.999896960203588	KIAA1210	X	119078635	119150579	-	7824	protein_coding	KIAA1210 [Source:HGNC Symbol;Acc:HGNC:29218]	-	6	2	0	2	19	22	0.0362489711888752	0.0132863373971681	0	0.0139751493850429	0.128905659411304	0.716091105549031
ENSG00000272218	1.9652868993991	0	0	6.07436378802929	3.68095642568788	44.3187991373099	0.655095633133034	18.0247064503424	-4.66419866193232	0.0284596378087125	0.999896960203588	AC108865.2	4	186892552	186892983	+	432	lincRNA	novel transcript	-	3	0	0	8	5	13	0.328254572432592	0	0	1.01242193322755	0.614374926433994	7.66362147807271
ENSG00000154975	2.62038253253214	0.723023781192967	10.3910002078364	36.4461827281757	2.20857385541273	109.092428645686	4.57813550718716	49.2490617430914	-3.43323584506056	0.0285408175925277	0.999896960203588	CA10	17	51630313	52160017	-	4450	protein_coding	carbonic anhydrase 10 [Source:HGNC Symbol;Acc:HGNC:1369]	-	4	1	10	48	3	32	0.042488681735095	0.0116800341343195	0.171458861115965	0.5897073372867	0.0357856136925149	1.83132071413789
ENSG00000248360	3.27547816566517	5.06116646835077	1.03910002078364	5.31506831452563	2.9447651405503	105.683290250508	3.12524821826653	37.9810412351947	-3.55325154953627	0.0286946565306422	0.999896960203588	LINC00504	4	14470465	14888169	-	5095	lincRNA	long intergenic non-protein coding RNA 504 [Source:HGNC Symbol;Acc:HGNC:43555]	-	5	7	1	7	4	31	0.0463872997353221	0.0714098259635038	0.0149753077912864	0.0751119707085407	0.0416737928509496	1.54950130345512
ENSG00000229754	0	0	0	0.759295473503661	0	119.319843831219	0	40.0263797682409	-8.09924080632045	0.0289772748287586	0.999896960203588	CXCR2P1	2	218059155	218065729	-	2503	transcribed_unprocessed_pseudogene	C-X-C motif chemokine receptor 2 pseudogene 1 [Source:HGNC Symbol;Acc:HGNC:6028]	-	0	0	0	1	0	35	0	0	0	0.0218421032338345	0	3.56107922027289
ENSG00000161610	0.655095633133034	0	0	1.51859094700732	0	88.6375982746198	0.218365211044345	30.0520630738757	-6.71680534910502	0.0290189796479336	0.999896960203588	HCRT	17	42184060	42185452	-	577	protein_coding	hypocretin neuropeptide precursor [Source:HGNC Symbol;Acc:HGNC:4847]	-	1	0	0	2	0	26	0.0819214184233851	0	0	0.189500119217635	0	11.475509457634
ENSG00000214955	1.31019126626607	0.723023781192967	0	0	3.68095642568788	88.6375982746198	0.677738349153012	30.7728515667692	-5.43484423381111	0.0290497751730156	0.999896960203588	AP000317.1	21	34205055	34325034	+	805	lincRNA	novel transcript	-	2	1	0	0	5	26	0.117437660696381	0.0645666483201512	0	0	0.329701823875137	8.22530305224202
ENSG00000271327	1.31019126626607	0.723023781192967	2.07820004156728	3.79647736751831	5.15333899596303	34.0913839517768	1.3704716963421	14.3470667717527	-3.32868288958243	0.0293055522704308	0.999896960203588	AC010201.2	12	89367807	89369301	+	1495	lincRNA	novel transcript	-	2	1	2	5	7	10	0.0632356634518973	0.0347666567877737	0.102072499259671	0.182845432756815	0.248544451844334	1.70346512916255
ENSG00000224586	1.31019126626607	0.723023781192967	2.07820004156728	2.27788642051098	1.47238257027515	61.3644911131983	1.3704716963421	21.7049200346615	-3.95431532076946	0.0293232613613186	0.999896960203588	GPX5	6	28525925	28534952	+	2002	protein_coding	glutathione peroxidase 5 [Source:HGNC Symbol;Acc:HGNC:4557]	-	2	1	2	3	2	18	0.0472214369932999	0.0259621138350258	0.076222970226378	0.0819242523390926	0.0530289646792178	2.28972260867953
ENSG00000170381	224.042706531498	257.396466104696	178.725203574786	335.608599288618	316.562252609158	661.372848664471	220.054792070327	437.847900187415	-0.981536317908888	0.0296205670727098	0.999896960203588	SEMA3E	7	83363238	83649113	-	8424	protein_coding	semaphorin 3E [Source:HGNC Symbol;Acc:HGNC:10727]	-	342	356	172	442	430	194	1.91902673114438	2.19652303841274	1.55786576802184	2.8685288108114	2.70955095760633	5.86486219623711
ENSG00000103740	3.9305737987982	1.44604756238593	13.5083002701873	11.3894321025549	6.62572156623818	170.456919758884	6.29497387712382	62.8240244758924	-3.31450605740673	0.0296985691934234	0.999896960203588	ACSBG1	15	78167468	78245688	-	8230	protein_coding	acyl-CoA synthetase bubblegum family member 1 [Source:HGNC Symbol;Acc:HGNC:29567]	-	6	2	13	15	9	50	0.0344607473367873	0.012630899610625	0.120521204320274	0.0996429849227603	0.0580483527090004	1.5471934192576
ENSG00000257052	1.31019126626607	0.723023781192967	0	0.759295473503661	2.20857385541273	54.5462143228429	0.677738349153012	19.1713612172531	-4.71551212796843	0.029706458857024	0.999896960203588	AP003721.4	11	60906789	60909742	+	810	antisense	novel transcript	-	2	1	0	1	3	16	0.116712736864922	0.0641680887626194	0	0.0674947955485035	0.196599976458878	5.03047973945286
ENSG00000285904	0.655095633133034	2.1690713435789	10.3910002078364	2.27788642051098	3.68095642568788	204.548303710661	4.40505572818278	70.1690488522866	-3.99999368792881	0.0299147119561926	0.999896960203588	AC006452.1	7	140640909	140669476	+	4071	lincRNA	novel transcript	-	1	3	10	3	5	60	0.0116110681479472	0.0383022490034795	0.187421255702787	0.0402879767091288	0.065195275907513	3.75339774222256
ENSG00000228462	0	0	0	0	0	156.820366178173	0	52.2734553927245	-8.48657485449184	0.0299512018191236	0.999896960203588	RPS19P7	10	45073146	45073541	-	396	processed_pseudogene	ribosomal protein S19 pseudogene 7 [Source:HGNC Symbol;Acc:HGNC:35550]	-	0	0	0	0	0	46	0	0	0	0	0	29.5826507405324
ENSG00000179420	0	0	0	0	0	156.820366178173	0	52.2734553927245	-8.48657485449184	0.0299512018191236	0.999896960203588	OR6W1P	7	143062330	143063585	-	1141	transcribed_unprocessed_pseudogene	olfactory receptor family 6 subfamily W member 1 pseudogene [Source:HGNC Symbol;Acc:HGNC:15091]	-	0	0	0	0	0	46	0	0	0	0	0	10.2670724743653
ENSG00000165972	0.655095633133034	0.723023781192967	0	1.51859094700732	0.736191285137576	44.3187991373099	0.459373138108667	15.5245271231516	-4.9396092522101	0.0299658050656868	0.999896960203588	CCDC38	12	95867048	95942974	-	5296	protein_coding	coiled-coil domain containing 38 [Source:HGNC Symbol;Acc:HGNC:26843]	-	1	1	0	2	1	13	0.00892535091206443	0.00981422807736437	0	0.020646066614157	0.0100230350536059	0.625129244434934
ENSG00000173838	0.655095633133034	0.723023781192967	0	3.03718189401465	2.20857385541273	27.2731071614215	0.459373138108667	10.8396209702829	-4.38044831327668	0.0300264728305982	0.999896960203588	MARCH10	17	62701314	62808344	-	4920	protein_coding	membrane associated ring-CH-type finger 10 [Source:HGNC Symbol;Acc:HGNC:26655]	-	1	1	0	4	3	8	0.0096074509004661	0.0105642585157971	0	0.0444477921904779	0.0323670692950592	0.414094368796424
ENSG00000285752	4.58566943193124	2.1690713435789	0	4.55577284102197	7.36191285137576	85.2284598794421	2.25158025850338	32.3820485239466	-3.78045078532201	0.0301658833744429	0.999896960203588	AL031281.3	1	22028317	22052927	-	2574	lincRNA	novel transcript	-	7	3	0	6	10	25	0.128547245148428	0.0605782656150603	0	0.127437725860811	0.206223751530292	2.47346578098097
ENSG00000249753	0	0.723023781192967	0	0.759295473503661	0.736191285137576	47.7279375324876	0.241007927064322	16.4078080970429	-5.82226528718985	0.0303046081852549	0.999896960203588	AC084357.2	12	63623788	63795718	-	275	antisense	antisense to TMEM5	-	0	1	0	1	1	14	0	0.189004188718988	0	0.198802852342865	0.193025431432353	12.9649182375899
ENSG00000224629	0	1.44604756238593	0	2.27788642051098	0.736191285137576	64.773629508376	0.482015854128645	22.5959024046748	-5.47162558814178	0.0303082530675255	0.999896960203588	AC004975.1	7	157263022	157263229	-	208	processed_pseudogene	ribosomal protein L36 (RPL36A) pseudogene	-	0	2	0	3	1	19	0	0.499770691324247	0	0.788520928763766	0.255201892518736	23.262945670126
ENSG00000187950	0.655095633133034	0	0	0.759295473503661	0.736191285137576	47.7279375324876	0.218365211044345	16.4078080970429	-5.82227818330255	0.0303280628356255	0.999896960203588	OVCH1	12	29412474	29497686	-	3958	protein_coding	ovochymase 1 [Source:HGNC Symbol;Acc:HGNC:23080]	-	1	0	0	1	1	14	0.0119425615033586	0	0	0.0138127297610631	0.0134113172420154	0.900796492000307
ENSG00000248469	0.655095633133034	0.723023781192967	2.07820004156728	3.03718189401465	0	92.0467366697974	1.15210648529776	31.6946395212707	-4.78827836396541	0.030330345427124	0.999896960203588	AC139491.1	5	176049678	176062021	-	1516	antisense	uncharacterized LOC100996385 [Source:NCBI gene;Acc:100996385]	-	1	1	2	4	0	27	0.0311798538458399	0.0342850606185499	0.100658566222433	0.1442500907501	0	4.53564445505582
ENSG00000235408	7.20605196446337	1.44604756238593	2.07820004156728	6.83365926153295	2.9447651405503	115.910705436041	3.57676652280553	41.8963766127082	-3.50605445256231	0.0303891460953085	0.999896960203588	SNORA71B	20	38425083	38425354	-	272	snoRNA	small nucleolar RNA, H/ACA box 71B [Source:HGNC Symbol;Acc:HGNC:10233]	-	11	2	2	9	4	34	1.91160015710745	0.382177587483248	0.561023479386797	1.80895977775217	0.780617553586722	31.8335046012251
ENSG00000235370	3.9305737987982	2.89209512477187	0	6.83365926153295	9.57048670678848	61.3644911131983	2.27422297452336	25.9228790271732	-3.43234898152186	0.0304565299148841	0.999896960203588	DNM1P51	15	84398316	84411701	-	8796	transcribed_unprocessed_pseudogene	dynamin 1 pseudogene 51 [Source:HGNC Symbol;Acc:HGNC:48500]	-	6	4	0	9	13	18	0.032243286787376	0.0236362673477588	0	0.0559387289163927	0.0784522416292248	0.521148779283358
ENSG00000229068	0	0	0	0	0	153.411227782996	0	51.1370759276652	-8.45475776050817	0.0305748400382172	0.999896960203588	TMPOP1	6	30466452	30467994	+	1267	processed_pseudogene	thymopoietin pseudogene 1 [Source:HGNC Symbol;Acc:HGNC:21364]	-	0	0	0	0	0	45	0	0	0	0	0	9.04503682434179
ENSG00000256963	0	0	0	0	0	153.411227782996	0	51.1370759276652	-8.45475776050817	0.0305748400382172	0.999896960203588	AC079602.2	12	121079842	121080124	+	283	processed_pseudogene	pancreatic progenitor cell differentiation and proliferation factor homolog (zebrafish) ( PPDPF) pseudogene	-	0	0	0	0	0	45	0	0	0	0	0	40.4949175139259
ENSG00000257844	0	0	0	0	0	153.411227782996	0	51.1370759276652	-8.45475776050817	0.0305748400382172	0.999896960203588	KRT90P	12	52411742	52421867	-	1064	unprocessed_pseudogene	keratin 90 pseudogene [Source:HGNC Symbol;Acc:HGNC:30195]	-	0	0	0	0	0	45	0	0	0	0	0	10.7707346395123
ENSG00000241207	0	0	0	0	0	153.411227782996	0	51.1370759276652	-8.45475776050817	0.0305748400382172	0.999896960203588	AC245047.8	X	48276704	48277578	-	284	unprocessed_pseudogene	psiSSX8 pseudogene (psiSSX8)	-	0	0	0	0	0	45	0	0	0	0	0	40.3523297762009
ENSG00000233330	1.9652868993991	2.89209512477187	0	4.55577284102197	7.36191285137576	51.1370759276652	1.61912734139032	21.0182538733543	-3.60773906918179	0.0306127234670402	0.999896960203588	AL078581.1	6	149591755	149592663	-	340	antisense	novel transcript	-	3	4	0	6	10	15	0.417076397914352	0.611484139973196	0	0.96477854813449	1.56123510717344	11.2353545651383
ENSG00000214894	0	0.723023781192967	0	0.759295473503661	1.47238257027515	40.9096607421322	0.241007927064322	14.3804462619703	-5.62495603679	0.0306641295612144	0.999896960203588	LINC00243	6	30798654	30830659	-	2171	lincRNA	long intergenic non-protein coding RNA 243 [Source:HGNC Symbol;Acc:HGNC:30956]	-	0	1	0	1	2	12	0	0.0239411109616406	0	0.0251823051102201	0.0489009614407159	1.40765381930797
ENSG00000149488	0	0.723023781192967	0	1.51859094700732	0	85.2284598794421	0.241007927064322	28.9156836088165	-6.66071113731458	0.0306867046774466	0.999896960203588	TMC2	20	2536607	2641784	+	5176	protein_coding	transmembrane channel like 2 [Source:HGNC Symbol;Acc:HGNC:16527]	-	0	1	0	2	0	25	0	0.0100417604130065	0	0.0211247234908376	0	1.23004268165476
ENSG00000265386	0.655095633133034	0	0	0.759295473503661	0	95.4558750649751	0.218365211044345	32.0717235128263	-6.81214427859431	0.0308443704291661	0.999896960203588	RN7SL219P	16	2013181	2013476	+	296	misc_RNA	RNA, 7SL, cytoplasmic 219, pseudogene [Source:HGNC Symbol;Acc:HGNC:46235]	-	1	0	0	1	0	28	0.159691413615855	0	0	0.184698595926648	0	24.0902196982244
ENSG00000224821	0	0.723023781192967	0	2.27788642051098	1.47238257027515	30.6822455565991	0.241007927064322	11.4775048491284	-5.28559664348861	0.0308838940717185	0.999896960203588	COL4A2-AS2	13	110456396	110463287	-	1522	antisense	COL4A2 antisense 2 [Source:HGNC Symbol;Acc:HGNC:39849]	-	0	1	0	3	2	9	0	0.034149902692327	0	0.107761073050502	0.0697529482837018	1.50592137403956
ENSG00000266074	634.132572872777	600.109738390162	583.974211680405	886.857113052277	774.47323196473	756.828723729446	606.072174314448	806.053022915484	-0.414348321740617	0.030957990949202	0.999896960203588	BAHCC1	17	81395475	81466332	+	13473	protein_coding	BAH domain and coiled-coil containing 1 [Source:HGNC Symbol;Acc:HGNC:29279]	-	968	830	562	1168	1052	222	3.39613013883499	3.20197476991828	3.18267249881182	4.7395143006404	4.14475301071623	4.19626691692836
ENSG00000196335	2.62038253253214	3.61511890596483	22.8602004572401	3.03718189401465	17.6685908433018	320.459009146702	9.69856729857901	113.72159396134	-3.55286437142256	0.0310398091089293	0.999896960203588	STK31	7	23710167	23832513	+	6183	protein_coding	serine/threonine kinase 31 [Source:HGNC Symbol;Acc:HGNC:11407]	-	4	5	22	4	24	94	0.0305797563838222	0.0420314991894887	0.271483462772974	0.0353684518158097	0.206043643450353	3.87171202654396
ENSG00000136160	105.470396934418	166.295469674382	49.8768009976147	91.1154568204394	194.35449927632	1234.10809905432	107.214222535472	506.526018383693	-2.2344667734447	0.0311236135686125	0.999896960203588	EDNRB	13	77895481	77975529	-	5607	protein_coding	endothelin receptor type B [Source:HGNC Symbol;Acc:HGNC:3180]	-	161	230	48	120	264	362	1.35727733320442	2.13206972293133	0.653176613775105	1.17005424064821	2.49931270233437	16.4419171259404
ENSG00000134569	784.149472860242	635.537903668618	308.612706172741	1155.64771067257	745.025580559227	2512.53499724595	576.1000275672	1471.06942949258	-1.34978594167269	0.0311312468146608	0.999896960203588	LRP4	11	46856868	46918642	-	8597	protein_coding	LDL receptor related protein 4 [Source:HGNC Symbol;Acc:HGNC:6696]	-	1197	879	297	1522	1012	737	6.58143353973025	5.31430004863294	2.63590326618489	9.67883376155706	6.24857247500568	21.8320743432387
ENSG00000235573	0	0	2.07820004156728	2.27788642051098	0	170.456919758884	0.692733347189093	57.578268726465	-6.44217373839318	0.0311601261452003	0.999896960203588	AC005005.2	22	31113017	31113396	+	380	processed_pseudogene	ribosomal protein S15a (RPS15A) pseudogene	-	0	0	2	3	0	50	0	0	0.40157470103476	0.431611455744377	0	33.5089522118159
ENSG00000250548	1.9652868993991	2.1690713435789	13.5083002701873	5.31506831452563	4.41714771082545	207.957442105839	5.8808861710551	72.5632193770632	-3.62624379979619	0.0312115396373121	0.999896960203588	LINC01303	14	61556313	61570653	-	5148	lincRNA	long intergenic non-protein coding RNA 1303 [Source:HGNC Symbol;Acc:HGNC:50470]	-	3	3	13	7	6	61	0.0275458382460916	0.0302891328075301	0.192674730294456	0.0743386734188063	0.0618671254590875	3.01762825279679
ENSG00000197901	0	0	0	0	0	150.002089387818	0	50.000696462606	-8.42222472861928	0.0312240507401817	0.999896960203588	SLC22A6	11	62936385	62984983	-	2407	protein_coding	solute carrier family 22 member 6 [Source:HGNC Symbol;Acc:HGNC:10970]	-	0	0	0	0	0	44	0	0	0	0	0	4.65533594500675
ENSG00000223890	0	0	0	0	0	150.002089387818	0	50.000696462606	-8.42222472861928	0.0312240507401817	0.999896960203588	AC008171.1	2	205253304	205253503	-	200	processed_pseudogene	pseudogene similar to part of CAP-GLY domain containing linker protein 2 CLIP2	-	0	0	0	0	0	44	0	0	0	0	0	56.0269680981562
ENSG00000285852	3.27547816566517	4.3381426871578	2.07820004156728	5.31506831452563	5.15333899596303	78.4101830890867	3.23060696479675	29.6261967998585	-3.13573142633725	0.0312291994217262	0.999896960203588	AL353147.1	10	19812372	19816278	-	2349	bidirectional_promoter_lncRNA	novel transcript	-	5	6	2	7	7	23	0.100614428331829	0.132761562957144	0.0649631274556019	0.162918472013629	0.158183889104844	2.4935567674012
ENSG00000215906	0	0.723023781192967	0	2.27788642051098	0	78.4101830890867	0.241007927064322	26.8960231698659	-6.55492022362666	0.0312446642568461	0.999896960203588	LACTBL1	1	22953043	22965338	-	1641	protein_coding	lactamase beta like 1 [Source:HGNC Symbol;Acc:HGNC:35445]	-	0	1	0	3	0	23	0	0.0316734624605251	0	0.0999465893862665	0	3.56938747509166
ENSG00000165168	2.62038253253214	1.44604756238593	14.547400290971	3.79647736751831	2.9447651405503	262.503656428682	6.20461012862967	89.7482996455834	-3.85750450160895	0.0312476205027338	0.999896960203588	CYBB	X	37780011	37813461	+	4423	protein_coding	cytochrome b-245 beta chain [Source:HGNC Symbol;Acc:HGNC:2578]	-	4	2	14	5	4	77	0.0427480519378641	0.0235026687305999	0.241507733382876	0.0618028311036489	0.048005420433097	4.43351544977497
ENSG00000279092	2.62038253253214	1.44604756238593	0	0.759295473503661	1.47238257027515	105.683290250508	1.35547669830602	35.9716560980957	-4.67271375213331	0.0312515617296908	0.999896960203588	AC025678.3	15	34415450	34420273	-	4824	TEC	TEC	-	4	2	0	1	2	31	0.0391945758128468	0.0215489850322229	0	0.0113330813420995	0.0220074600513669	1.63654832941622
ENSG00000225849	4.58566943193124	1.44604756238593	3.11730006235092	6.07436378802929	3.68095642568788	81.8193214842644	3.0496723522227	30.5248805659939	-3.27429002432119	0.0312932424644589	0.999896960203588	MKRN7P	20	46463719	46477232	-	1994	transcribed_processed_pseudogene	makorin ring finger protein 7, pseudogene [Source:HGNC Symbol;Acc:HGNC:7119]	-	7	2	3	8	5	24	0.165938118862614	0.0521325495463608	0.114793169302815	0.219341161060332	0.133104297000745	3.06521207795147
ENSG00000259708	0.655095633133034	0	0	1.51859094700732	1.47238257027515	34.0913839517768	0.218365211044345	12.3607858230198	-5.39722774022046	0.0313694637607418	0.999896960203588	AC090607.3	15	78250502	78264156	-	685	antisense	novel transcript, antisense to DNAJA4	-	1	0	0	2	2	10	0.0690053407741507	0	0	0.159622728158505	0.154983923047875	3.71778155926717
ENSG00000256006	1.9652868993991	0	3.11730006235092	2.27788642051098	0.736191285137576	122.728982226397	1.69419565391667	41.9143533106817	-4.62978177683145	0.0314435796764063	0.999896960203588	AC084117.1	11	18405609	18406731	+	270	sense_intronic	novel transcript	-	3	0	3	3	1	36	0.525207315892147	0	0.847768813295604	0.607453159936531	0.196599976458878	33.9557382413068
ENSG00000184274	1.9652868993991	2.1690713435789	0	1.51859094700732	4.41714771082545	71.5919062987313	1.378119414326	25.8425483188547	-4.15390590574144	0.0314655487822032	0.999896960203588	LINC00315	21	45300245	45305257	-	2323	lincRNA	long intergenic non-protein coding RNA 315 [Source:HGNC Symbol;Acc:HGNC:16621]	-	3	3	0	2	6	21	0.0610443285798018	0.0671237433031275	0	0.0470691213037346	0.137103728740156	2.30220782307612
ENSG00000100987	0	0	0	0	2.20857385541273	95.4558750649751	0	32.5548163067959	-7.79931719531349	0.0315357809661665	0.999896960203588	VSX1	20	25070885	25082365	-	3849	protein_coding	visual system homeobox 1 [Source:HGNC Symbol;Acc:HGNC:12723]	Homeobox	0	0	0	0	3	28	0	0	0	0	0.0413733387715488	1.85261237481799
ENSG00000075886	6.55095633133034	9.39930915550857	0	4.55577284102197	13.2514431324764	214.775718896194	5.31675516227964	77.5276449565641	-3.8405005393232	0.0315586720668643	0.999896960203588	TUBA3D	2	131476093	131482934	+	1598	protein_coding	tubulin alpha 3d [Source:HGNC Symbol;Acc:HGNC:24071]	-	10	13	0	6	18	63	0.295798863769044	0.42283477764104	0	0.205272031517977	0.597919828279191	10.0401040794853
ENSG00000228983	0	0.723023781192967	0	0	0	190.91175012995	0.241007927064322	63.6372500433167	-8.00437928025191	0.0317998537775307	0.999896960203588	SLC47A1P1	17	19579943	19596058	+	1402	transcribed_unprocessed_pseudogene	SLC47A1 pseudogene 1 [Source:HGNC Symbol;Acc:HGNC:51849]	-	0	1	0	0	0	56	0	0.0370728615532965	0	0	0	10.1721897727167
ENSG00000188822	0	0	0	0	0	146.59295099264	0	48.8643169975468	-8.38893735453789	0.0319005663367827	0.999896960203588	CNR2	1	23870526	23913362	-	5254	protein_coding	cannabinoid receptor 2 [Source:HGNC Symbol;Acc:HGNC:2160]	-	0	0	0	0	0	43	0	0	0	0	0	2.0842644809329
ENSG00000243455	0	0	0	0	0	146.59295099264	0	48.8643169975468	-8.38893735453789	0.0319005663367827	0.999896960203588	RPS18P13	19	18048637	18049090	+	454	processed_pseudogene	ribosomal protein S18 pseudogene 13 [Source:HGNC Symbol;Acc:HGNC:36901]	-	0	0	0	0	0	43	0	0	0	0	0	24.1205409313248
ENSG00000213777	1.31019126626607	1.44604756238593	0	3.79647736751831	0.736191285137576	57.9553527180206	0.918746276217334	20.8293404568922	-4.41278521071894	0.0322871320722795	0.999896960203588	AC011487.1	19	53503392	53512687	+	1423	transcribed_processed_pseudogene	vomeronasal 1 receptor (VN1R) pseudogene	-	2	2	0	5	1	17	0.0664352191571233	0.0730515135596932	0	0.192096923381194	0.0373028767701315	3.04241505675799
ENSG00000061337	140.845561123602	167.018493455575	252.501305050424	214.121323528033	461.59193578126	545.462143228429	186.788453209867	407.058467512574	-1.12015098284288	0.0323408239587393	0.999896960203588	LZTS1	8	20246165	20303963	-	5706	protein_coding	leucine zipper tumor suppressor 1 [Source:HGNC Symbol;Acc:HGNC:13861]	-	215	231	243	282	627	160	1.78106581887715	2.10418701163227	3.24933472603836	2.70192099530129	5.83287942774684	7.14105956704664
ENSG00000184811	0	0.723023781192967	0	0	0.736191285137576	92.0467366697974	0.241007927064322	30.927642651645	-6.75931716746437	0.0324722312601616	0.999896960203588	TRARG1	17	1279663	1300987	+	3596	protein_coding	trafficking regulator of GLUT4 (SLC2A4) 1 [Source:HGNC Symbol;Acc:HGNC:29592]	-	0	1	0	0	1	27	0	0.0144538798380761	0	0	0.0147613997897378	1.91213487037392
ENSG00000248634	0	0.723023781192967	0	0	0.736191285137576	92.0467366697974	0.241007927064322	30.927642651645	-6.75931716746437	0.0324722312601616	0.999896960203588	AC008588.1	5	128663978	128742829	+	462	sense_intronic	novel transcript	-	0	1	0	0	1	27	0	0.112502493285112	0	0	0.114896090138305	14.8831969564169
ENSG00000243385	0	0	0	0.759295473503661	0.736191285137576	44.3187991373099	0	15.2714286319837	-6.68976049299858	0.0325596586627151	0.999896960203588	AC094085.1	5	83201229	83202141	+	584	processed_pseudogene	ribosomal protein L13 (RPL13) pseudogene	-	0	0	0	1	1	13	0	0	0	0.0936143568395339	0.0908938247327005	5.66898027145105
ENSG00000180869	0	0	0	0.759295473503661	0.736191285137576	44.3187991373099	0	15.2714286319837	-6.68976049299858	0.0325596586627151	0.999896960203588	LINC01555	1	84628230	84635020	-	2884	lincRNA	long intergenic non-protein coding RNA 1555 [Source:HGNC Symbol;Acc:HGNC:26647]	-	0	0	0	1	1	13	0	0	0	0.0189565826609874	0.0184056843425441	1.14794884831048
ENSG00000177590	0	0	0	0	0	143.183812597463	0	47.7279375324876	-8.35486643799128	0.0326060282310995	0.999896960203588	GIMAP3P	7	150746893	150747728	-	836	processed_pseudogene	GTPase, IMAP family member 3 pseudogene [Source:HGNC Symbol;Acc:HGNC:30975]	-	0	0	0	0	0	42	0	0	0	0	0	12.7943272081479
ENSG00000283329	0	0	0	0	0	143.183812597463	0	47.7279375324876	-8.35486643799128	0.0326060282310995	0.999896960203588	FAM240B	9	38694263	38720428	-	1376	protein_coding	family with sequence similarity 240 member B [Source:HGNC Symbol;Acc:HGNC:53430]	-	0	0	0	0	0	42	0	0	0	0	0	7.77329763518288
ENSG00000230053	0	0	0	0	0	143.183812597463	0	47.7279375324876	-8.35486643799128	0.0326060282310995	0.999896960203588	AC093578.1	1	88498309	88498676	-	368	processed_pseudogene	chromosome 11 open reading frame 23 (C11orf23) pseudogene	-	0	0	0	0	0	42	0	0	0	0	0	29.065373766336
ENSG00000149021	0	0	0	0	0	143.183812597463	0	47.7279375324876	-8.35486643799128	0.0326060282310995	0.999896960203588	SCGB1A1	11	62405103	62423195	+	582	protein_coding	secretoglobin family 1A member 1 [Source:HGNC Symbol;Acc:HGNC:12523]	-	0	0	0	0	0	42	0	0	0	0	0	18.3781057491609
ENSG00000226045	0	0	0	0	1.47238257027515	98.8650134601528	0	33.4457986768093	-7.8386347846245	0.0327869967584007	0.999896960203588	AC234644.1	7	130645225	130645594	-	370	processed_pseudogene	glutamyl-tRNA(Gln) amidotransferase, subunit C homolog (bacterial)(GATC) pseudogene	-	0	0	0	0	2	29	0	0	0	0	0.286929695372417	19.9604677499574
ENSG00000007038	0	0	0	0	1.47238257027515	98.8650134601528	0	33.4457986768093	-7.8386347846245	0.0327869967584007	0.999896960203588	PRSS21	16	2817180	2826304	+	1967	protein_coding	serine protease 21 [Source:HGNC Symbol;Acc:HGNC:9485]	-	0	0	0	0	2	29	0	0	0	0	0.0539725405631897	3.75463806176117
ENSG00000261210	1.9652868993991	0	11.43010022862	5.31506831452563	18.4047821284394	173.866058154062	4.46512904267304	65.8619695323423	-3.89219815059164	0.0328787938177992	0.999896960203588	CLEC19A	16	19285739	19322145	+	3403	protein_coding	C-type lectin domain containing 19A [Source:HGNC Symbol;Acc:HGNC:34522]	-	3	0	11	7	25	51	0.0416708713755156	0	0.246632713829753	0.112458269397595	0.389964690301918	3.81665291722006
ENSG00000261560	3.27547816566517	0.723023781192967	0	1.51859094700732	2.20857385541273	88.6375982746198	1.33283398228605	30.7882543590133	-4.46098747974962	0.0331458482235366	0.999896960203588	AC007216.3	16	11881075	11882569	-	1495	sense_intronic	novel transcript, sense intronic to GSPT1	-	5	1	0	2	3	26	0.158089158629743	0.0347666567877737	0	0.0731381731027261	0.106519050790429	4.42900933582263
ENSG00000229222	0.655095633133034	0.723023781192967	0	0.759295473503661	0	81.8193214842644	0.459373138108667	27.5262056525894	-5.80988320929286	0.033175449864829	0.999896960203588	KRT18P4	20	49956745	49958032	+	1288	processed_pseudogene	keratin 18 pseudogene 4 [Source:HGNC Symbol;Acc:HGNC:16604]	-	1	1	0	1	0	24	0.036699268967619	0.0403541552000945	0	0.0424462611756893	0	4.74536714552424
ENSG00000101445	3.9305737987982	5.78419024954373	16.6256003325382	18.9823868375915	13.2514431324764	132.95639741193	8.78012146029339	55.0634091273325	-2.63310045294368	0.0332575337837594	0.999896960203588	PPP1R16B	20	38805705	38923024	+	6400	protein_coding	protein phosphatase 1 regulatory subunit 16B [Source:HGNC Symbol;Acc:HGNC:15850]	-	6	8	16	25	18	39	0.0443143672783999	0.0649701898721521	0.190747982991511	0.213557751540187	0.149293107123461	1.55188334930972
ENSG00000207153	0	0	0	0	0	139.774674202285	0	46.5915580674283	-8.3199699204182	0.0333424455381739	0.999896960203588	RNU6-933P	11	60985061	60985167	-	107	snRNA	RNA, U6 small nuclear 933, pseudogene [Source:HGNC Symbol;Acc:HGNC:47896]	-	0	0	0	0	0	41	0	0	0	0	0	97.5830795252508
ENSG00000262962	0	0	0	0	0	139.774674202285	0	46.5915580674283	-8.3199699204182	0.0333424455381739	0.999896960203588	KARSP3	16	68002432	68004952	-	1504	unprocessed_pseudogene	lysyl-tRNA synthetase pseudogene 3 [Source:HGNC Symbol;Acc:HGNC:39209]	-	0	0	0	0	0	41	0	0	0	0	0	6.94241323750122
ENSG00000223912	0	0	0	0	0	139.774674202285	0	46.5915580674283	-8.3199699204182	0.0333424455381739	0.999896960203588	EEF1A1P36	6	132271982	132273332	+	1351	processed_pseudogene	eukaryotic translation elongation factor 1 alpha 1 pseudogene 36 [Source:HGNC Symbol;Acc:HGNC:37914]	-	0	0	0	0	0	41	0	0	0	0	0	7.72863768260684
ENSG00000241367	0	0	0	0	0	139.774674202285	0	46.5915580674283	-8.3199699204182	0.0333424455381739	0.999896960203588	RPL7AP23	3	82319172	82320279	-	776	processed_pseudogene	ribosomal protein L7a pseudogene 23 [Source:HGNC Symbol;Acc:HGNC:36884]	-	0	0	0	0	0	41	0	0	0	0	0	13.4553988520642
ENSG00000201535	0	0	0	0	0	139.774674202285	0	46.5915580674283	-8.3199699204182	0.0333424455381739	0.999896960203588	RF00019	11	118836010	118836111	+	102	misc_RNA		-	0	0	0	0	0	41	0	0	0	0	0	102.366563815704
ENSG00000251172	0	0	0	0	0	139.774674202285	0	46.5915580674283	-8.3199699204182	0.0333424455381739	0.999896960203588	AC117470.1	3	97481177	97481506	-	330	processed_pseudogene	pseudogene similar to part of transmembrane phosphoinositide 3-phosphatase and tensin homolog 2 (TPTE2)	-	0	0	0	0	0	41	0	0	0	0	0	31.6405742703086
ENSG00000277168	0	0	0	0	0	139.774674202285	0	46.5915580674283	-8.3199699204182	0.0333424455381739	0.999896960203588	RF00017	1	37953508	37953780	+	273	misc_RNA		-	0	0	0	0	0	41	0	0	0	0	0	38.2468480190544
ENSG00000254428	7.20605196446337	7.23023781192967	5.1955001039182	6.07436378802929	5.15333899596303	167.047781363706	6.54392996010375	59.4251613825663	-3.15390026638615	0.0335974055680627	0.999896960203588	AP003392.1	11	119003742	119004893	-	523	antisense	novel transcript, antisense to CCDC84	-	11	10	5	8	7	49	0.994178284384752	0.993807875673455	0.729437793466581	0.836264388440349	0.710466454124817	23.8599116705167
ENSG00000130720	66.8197545795695	53.5037598082795	71.6979014340711	132.876707863141	81.7172326502709	214.775718896194	64.0071386073067	143.123219803202	-1.14070476956187	0.0336053773701514	0.999896960203588	FIBCD1	9	130902438	130939286	-	3831	protein_coding	fibrinogen C domain containing 1 [Source:HGNC Symbol;Acc:HGNC:25922]	-	102	74	69	175	111	63	1.25852340378228	1.0039768312272	1.37422196047134	2.49736028948065	1.53800608052012	4.18796301723244
ENSG00000161133	1.31019126626607	0	4.15640008313456	1.51859094700732	2.20857385541273	115.910705436041	1.82219711646687	39.8792900794871	-4.46448069014432	0.0336160186882282	0.999896960203588	USP41	22	20350578	20390758	-	1592	protein_coding	ubiquitin specific peptidase 41 [Source:HGNC Symbol;Acc:HGNC:20070]	-	2	0	4	2	3	34	0.0593827367214739	0	0.191706515569358	0.0686818899425726	0.100028882494781	5.43889023337515
ENSG00000179776	32.7547816566517	72.3023781192967	103.910002078364	70.6144790358405	164.906847870817	569.326111994673	69.6557206181041	268.282479633777	-1.93865012589599	0.0336160359194367	0.999896960203588	CDH5	16	66366622	66404786	+	6082	protein_coding	cadherin 5 [Source:HGNC Symbol;Acc:HGNC:1764]	-	50	100	100	93	224	167	0.38859469278439	0.854589804303218	1.25450827353838	0.835972204647939	1.95500930224152	6.99269354607642
ENSG00000226308	4.58566943193124	0.723023781192967	0	6.07436378802929	5.88953028110061	68.1827679035537	1.76956440437473	26.7155539908945	-3.83826027508629	0.0336335240404921	0.999896960203588	AL122058.1	20	57266797	57282998	+	1293	lincRNA	novel transcript	-	7	1	0	8	8	20	0.255901476420768	0.0401981066494367	0	0.338256980011061	0.328426874826896	3.93918077045322
ENSG00000244691	0.655095633133034	0	0	0	0	173.866058154062	0.218365211044345	57.9553527180206	-7.97489637100368	0.03366991071818	0.999896960203588	RPL10AP1	14	103412119	103412761	-	643	processed_pseudogene	ribosomal protein L10a pseudogene 1 [Source:HGNC Symbol;Acc:HGNC:19813]	-	1	0	0	0	0	51	0.0735126880719957	0	0	0	0	20.1991755479002
ENSG00000231407	1.31019126626607	2.89209512477187	0	1.51859094700732	1.47238257027515	92.0467366697974	1.40076213034598	31.6792367290266	-4.44279533789588	0.0337678176197046	0.999896960203588	AL354732.1	1	170460453	170532647	-	3185	antisense	novel transcript	-	2	4	0	2	2	27	0.0296820461100742	0.0652761719280649	0	0.0343301628849531	0.0333324920840798	2.15888131675498
ENSG00000151303	0	0.723023781192967	0	0.759295473503661	0.736191285137576	44.3187991373099	0.241007927064322	15.2714286319837	-5.7163593683128	0.0338171902124402	0.999896960203588	AL136982.1	10	86992406	87010203	+	4560	processed_transcript	novel transcript	-	0	1	0	1	1	13	0	0.011398278924939	0	0.0119892071040105	0.011640788079802	0.726027297922678
ENSG00000185873	0	0.723023781192967	0	0.759295473503661	0.736191285137576	44.3187991373099	0.241007927064322	15.2714286319837	-5.7163593683128	0.0338171902124402	0.999896960203588	TMPRSS11B	4	68226653	68245720	-	3378	protein_coding	transmembrane serine protease 11B [Source:HGNC Symbol;Acc:HGNC:25398]	-	0	1	0	1	1	13	0	0.0153866642681237	0	0.0161843648295701	0.0157140300899636	0.980072373749974
ENSG00000188162	5.24076506506427	7.23023781192967	22.8602004572401	3.79647736751831	21.3495472689897	300.004178775636	11.777067778078	108.383401137381	-3.19727175602458	0.0339080370638916	0.999896960203588	OTOG	11	17547373	17647150	+	10709	protein_coding	otogelin [Source:HGNC Symbol;Acc:HGNC:8516]	-	8	10	22	5	29	88	0.0353113518948871	0.0485350190472702	0.156745004232449	0.0255256253591782	0.143746177577086	2.0927058772306
ENSG00000250378	3.9305737987982	5.06116646835077	5.1955001039182	6.83365926153295	6.62572156623818	95.4558750649751	4.72908012368906	36.3050852975821	-2.8976119491132	0.0339746530492795	0.999896960203588	AC114296.1	5	135812667	135827546	+	2791	processed_transcript	uncharacterized LOC107986453 [Source:NCBI gene;Acc:107986453]	-	6	7	5	9	9	28	0.101616607159355	0.130359392075977	0.136687913286644	0.176294181135288	0.171170885988919	2.55489252263505
ENSG00000161103	2.62038253253214	1.44604756238593	4.15640008313456	1.51859094700732	2.20857385541273	109.092428645686	2.74094339268421	37.6065311493686	-3.75945357334257	0.0339927470150657	0.999896960203588	AC008132.1	22	18846811	18861049	+	7689	transcribed_processed_pseudogene	POM121 transmembrane nucleoporin (POM121) pseudogene	-	4	2	4	2	3	32	0.0245902762025196	0.0135196129269662	0.0396926483010037	0.014220518765584	0.0207108832008962	1.05987477928386
ENSG00000267530	5.24076506506427	5.06116646835077	13.5083002701873	12.1487275760586	20.6133559838521	95.4558750649751	7.93674393453412	42.7393195416286	-2.40236406169523	0.0340135459895438	0.999896960203588	LINC01836	19	782755	785080	+	870	lincRNA	long intergenic non-protein coding RNA 1836 [Source:HGNC Symbol;Acc:HGNC:52652]	-	8	7	13	16	28	28	0.434654330393501	0.418198923315002	1.14010288684581	1.0054397129984	1.70838600233232	8.19621267893612
ENSG00000139344	13.7570082957937	8.6762853743156	7.27370014548548	7.59295473503661	9.57048670678848	225.003134081727	9.90233127186493	80.7221918411841	-3.00327327633361	0.0341064103723485	0.999896960203588	AMDHD1	12	95943293	95968716	+	2686	protein_coding	amidohydrolase domain containing 1 [Source:HGNC Symbol;Acc:HGNC:28577]	-	21	12	7	10	13	66	0.369561365240565	0.232209167078429	0.198843764845953	0.203539778087445	0.256912106243731	6.2576658337479
ENSG00000260109	0	0	0	0	0	136.365535807107	0	45.4551786023691	-8.28420939437606	0.0341118698493878	0.999896960203588	AC135628.1	15	67985059	67986288	+	534	unprocessed_pseudogene	ribosomal protein S27a (RPS27A) pseudogene	-	0	0	0	0	0	40	0	0	0	0	0	19.0762574389364
ENSG00000257595	0	0	0	0	0	136.365535807107	0	45.4551786023691	-8.28420939437606	0.0341118698493878	0.999896960203588	LINC02356	12	111369282	111403310	+	353	lincRNA	long intergenic non-protein coding RNA 2356 [Source:HGNC Symbol;Acc:HGNC:53278]	-	0	0	0	0	0	40	0	0	0	0	0	28.857567910459
ENSG00000255156	0	0	0	0	0	136.365535807107	0	45.4551786023691	-8.28420939437606	0.0341118698493878	0.999896960203588	RNY1P9	22	20475203	20475311	-	109	misc_RNA	RNA, Ro-associated Y1 pseudogene 9 [Source:HGNC Symbol;Acc:HGNC:41481]	-	0	0	0	0	0	40	0	0	0	0	0	93.4561602971747
ENSG00000226435	0	0	0	0	0	136.365535807107	0	45.4551786023691	-8.28420939437606	0.0341118698493878	0.999896960203588	ANKRD18DP	3	198053522	198080720	-	3449	transcribed_unprocessed_pseudogene	ankyrin repeat domain 18D, pseudogene [Source:HGNC Symbol;Acc:HGNC:28016]	-	0	0	0	0	0	40	0	0	0	0	0	2.95352898590665
ENSG00000243697	3.9305737987982	1.44604756238593	0	5.31506831452563	5.15333899596303	64.773629508376	1.79220712039471	25.0806789396215	-3.72473801362268	0.0341793860249043	0.999896960203588	AC009108.1	16	86525457	86526252	+	796	processed_pseudogene	ribosomal protein L7a (RPL7A) pseudogene	-	6	2	0	7	7	19	0.356296420328843	0.130593346476688	0	0.480773229598008	0.466801451642311	6.07875967259575
ENSG00000128254	5.89586069819731	10.8453567178945	11.43010022862	16.7045004170806	15.4600169878891	115.910705436041	9.39043921490395	49.3584076136703	-2.35816568971258	0.0343367699925729	0.999896960203588	C22orf24	22	31933521	31945518	-	1754	processed_transcript	chromosome 22 open reading frame 24 [Source:HGNC Symbol;Acc:HGNC:23051]	-	9	15	11	22	21	34	0.242541576894321	0.444493887380744	0.478501211609264	0.685722495253325	0.635531280799224	4.93655259494483
ENSG00000184486	24.8936340590553	16.6295469674382	73.7761014756384	104.023479870002	21.3495472689897	548.871281623607	38.4330941673773	224.748102920866	-2.54366976892024	0.0344630646379608	0.999896960203588	POU3F2	6	98834592	98839470	+	4879	protein_coding	POU class 3 homeobox 2 [Source:HGNC Symbol;Acc:HGNC:9215]	Pou	38	23	71	137	29	161	0.36815105971534	0.245019777341176	1.11031824491882	1.53512962943583	0.31551092758209	8.4036798373392
ENSG00000223831	0	0	0	0	1.47238257027515	95.4558750649751	0	32.3094192117501	-7.78853450358216	0.0345240642704463	0.999896960203588	AC005006.1	22	30598309	30606687	+	249	sense_intronic	novel transcript	-	0	0	0	0	2	28	0	0	0	0	0.426361394730097	28.6373696011021
ENSG00000256029	3.27547816566517	2.1690713435789	0	3.79647736751831	2.9447651405503	81.8193214842644	1.81484983641469	29.5201879974443	-3.95592264591773	0.0345755094992088	0.999896960203588	SNHG28	1	159834474	159873053	-	8100	protein_coding	small nucleolar RNA host gene 28 [Source:NCBI gene;Acc:284677]	-	5	3	0	5	4	24	0.0291781842162304	0.0192504266287858	0	0.0337473977742517	0.0262133301945171	0.754571960917929
ENSG00000285563	0	0	0	0.759295473503661	0	105.683290250508	0	35.4808619080039	-7.92462104909766	0.0345956633943848	0.999896960203588	AC106872.13	4	164920894	164931047	+	3700	lincRNA	novel transcript	-	0	0	0	1	0	31	0	0	0	0.0147758876741318	0	2.13370517327131
ENSG00000232629	0	0	0	0.759295473503661	0	105.683290250508	0	35.4808619080039	-7.92462104909766	0.0345956633943848	0.999896960203588	HLA-DQB2	6	32756098	32763534	-	2028	protein_coding	major histocompatibility complex, class II, DQ beta 2 [Source:HGNC Symbol;Acc:HGNC:4945]	-	0	0	0	1	0	31	0	0	0	0.0269579804705561	0	3.89285460606698
ENSG00000162840	0	0.723023781192967	0	0	1.47238257027515	78.4101830890867	0.241007927064322	26.627521886454	-6.54068170614677	0.0345997274998741	0.999896960203588	MT2P1	4	68376323	68376505	+	183	processed_pseudogene	metallothionein 2 pseudogene 1 [Source:HGNC Symbol;Acc:HGNC:7407]	-	0	1	0	0	2	23	0	0.284022687965692	0	0	0.580131078075378	32.007458178281
ENSG00000262777	0	0	0	0	0.736191285137576	105.683290250508	0	35.4731605118819	-7.92430467976416	0.0346054428320847	0.999896960203588	AC032044.1	17	1424473	1426484	+	691	antisense	novel transcript, antisense to CRK	-	0	0	0	0	1	31	0	0	0	0	0.0768190935512258	11.4250494082545
ENSG00000006747	21.6181558933901	25.3058323417538	57.1505011431002	41.0019555691977	60.3676853812812	371.596085074367	34.6914964594147	157.655242008282	-2.17360859841393	0.0346940542712171	0.999896960203588	SCIN	7	12570577	12660179	+	11623	protein_coding	scinderin [Source:HGNC Symbol;Acc:HGNC:21695]	-	33	35	55	54	82	109	0.134205087171959	0.156514266232492	0.361047545884302	0.253998310013898	0.374492254908333	2.38826602531776
ENSG00000271993	1.31019126626607	0.723023781192967	0	4.55577284102197	0.736191285137576	40.9096607421322	0.677738349153012	15.4005416227639	-4.38432277082596	0.0347323939808619	0.999896960203588	AC126118.1	3	37182107	37182734	+	628	antisense	novel transcript, antisense to LRRFIP2	-	2	1	0	6	1	12	0.150537128758896	0.0827645730855441	0	0.522332334977272	0.0845254675858233	4.86626821929556
ENSG00000135097	442.189552364798	228.475514856977	300.299906006472	837.502907274539	328.341313171359	1128.42480880381	323.654991076082	764.756343083237	-1.2370233390136	0.0347356202471437	0.999896960203588	MSI1	12	120341330	120369180	-	3090	protein_coding	musashi RNA binding protein 1 [Source:HGNC Symbol;Acc:HGNC:7330]	-	675	316	289	1103	446	331	10.3256778124427	5.31536051769581	7.13607340900281	19.5151699633979	7.66167286898967	27.2799741695936
ENSG00000137078	0	0.723023781192967	0	0.759295473503661	1.47238257027515	37.5005223469545	0.241007927064322	13.2440667969111	-5.50299311235104	0.0347438599696468	0.999896960203588	SIT1	9	35649295	35650950	-	1327	protein_coding	signaling threshold regulating transmembrane adaptor 1 [Source:HGNC Symbol;Acc:HGNC:17710]	-	0	1	0	1	2	11	0	0.0391681626960977	0	0.0411987825126509	0.0800030047383528	2.11103873768486
ENSG00000227716	0	0	0	0	0	132.95639741193	0	44.3187991373099	-8.24754249047721	0.034916565035685	0.999896960203588	AP000459.1	21	23477641	23490724	+	861	lincRNA	novel transcript	-	0	0	0	0	0	39	0	0	0	0	0	11.5354859879004
ENSG00000186431	0	0	0	0	0	132.95639741193	0	44.3187991373099	-8.24754249047721	0.034916565035685	0.999896960203588	FCAR	19	54874248	54890472	+	2366	protein_coding	Fc fragment of IgA receptor [Source:HGNC Symbol;Acc:HGNC:3608]	-	0	0	0	0	0	39	0	0	0	0	0	4.19782478257914
ENSG00000253475	0	0	0	0	0	132.95639741193	0	44.3187991373099	-8.24754249047721	0.034916565035685	0.999896960203588	AC103769.1	8	51895957	51896374	-	283	sense_intronic	novel transcript	-	0	0	0	0	0	39	0	0	0	0	0	35.0955951787358
ENSG00000138083	15.0671995620598	5.06116646835077	95.5972019120948	424.446169688547	49.3248161042176	218.184857291372	38.5751893141684	230.651947694712	-2.58603590963229	0.0351016255532761	0.999896960203588	SIX3	2	44941898	44946077	+	2523	protein_coding	SIX homeobox 3 [Source:HGNC Symbol;Acc:HGNC:10889]	Homeobox	23	7	92	559	67	64	0.430907310303902	0.144206525281035	2.7822139413744	12.1129482665109	1.40962884428898	6.46006910655064
ENSG00000185988	1.9652868993991	0	7.27370014548548	3.03718189401465	5.15333899596303	153.411227782996	3.07966234829486	53.8672495576578	-4.13667912570278	0.0351049577383949	0.999896960203588	PLK5	19	1524074	1536046	+	3073	protein_coding	polo like kinase 5 [Source:HGNC Symbol;Acc:HGNC:27001]	-	3	0	7	4	7	45	0.0461457778362772	0	0.173802262406844	0.0711627522216567	0.120915703061269	3.72927486379468
ENSG00000181355	0	0	0	0	2.20857385541273	88.6375982746198	0	30.2820573766775	-7.69440894262534	0.0351958804697	0.999896960203588	OFCC1	6	9596110	10211608	-	4783	transcribed_unitary_pseudogene	orofacial cleft 1 candidate 1 [Source:HGNC Symbol;Acc:HGNC:21017]	-	0	0	0	0	3	26	0	0	0	0	0.033294162854211	1.38435478926507
ENSG00000245651	5.89586069819731	3.61511890596483	0	9.11154568204394	2.9447651405503	126.138120621574	3.17032653472071	46.0648104813895	-3.81711023364305	0.0351985130766358	0.999896960203588	AC083805.1	12	57869835	57896482	-	3843	lincRNA	novel transcript	-	9	5	0	12	4	37	0.110699434262982	0.067624449515641	0	0.17071283183228	0.0552505788643217	2.4519170861209
ENSG00000251609	0.655095633133034	0.723023781192967	0	2.27788642051098	0	64.773629508376	0.459373138108667	22.350505309629	-5.50066030900099	0.0353494766387129	0.999896960203588	SETP12	4	120895494	120897083	-	805	processed_pseudogene	SET pseudogene 12 [Source:HGNC Symbol;Acc:HGNC:42931]	-	1	1	0	3	0	19	0.0587188303481903	0.0645666483201512	0	0.203742053643309	0	6.01079838433071
ENSG00000167780	7.86114759759641	12.2914042802804	28.0557005611583	3.03718189401465	23.5581211244024	426.14229939721	16.0694174796784	150.912534138542	-3.22676946304993	0.0355382548174134	0.999896960203588	SOAT2	12	53103518	53124538	+	2044	protein_coding	sterol O-acyltransferase 2 [Source:HGNC Symbol;Acc:HGNC:11178]	-	12	17	27	4	32	125	0.277506800960626	0.43228697762293	1.00786605494536	0.106987836388039	0.831029254698975	15.5741216248655
ENSG00000247317	15.7222951951928	7.95326159312263	12.4692002494037	12.1487275760586	11.0428692770636	235.23054926726	12.0482523459064	86.1407153734608	-2.81706942505398	0.0355648900464411	0.999896960203588	LY6E-DT	8	142981738	143018437	-	3853	lincRNA	LY6E divergent transcript [Source:HGNC Symbol;Acc:HGNC:53728]	-	24	11	12	16	15	69	0.294432339041536	0.148387664384879	0.237630500482547	0.227026356166261	0.206651934767313	4.5606266649043
ENSG00000231993	1.9652868993991	0.723023781192967	1.03910002078364	1.51859094700732	0.736191285137576	64.773629508376	1.2424702337919	22.342803913507	-4.1117752909641	0.0356431044258401	0.999896960203588	EP300-AS1	22	41174591	41197456	-	457	antisense	EP300 antisense RNA 1 [Source:HGNC Symbol;Acc:HGNC:50504]	-	3	1	1	2	1	19	0.310297538929715	0.113733373955627	0.166956659073533	0.239259450303229	0.116153158958199	10.5879490139742
ENSG00000197852	17.0324864614589	19.5216420922101	4.15640008313456	23.5381596786135	20.6133559838521	194.320888525128	13.5701762122678	79.4908013958645	-2.51939679506102	0.0356900008716644	0.999896960203588	INKA2	1	111680630	111739424	-	6290	protein_coding	inka box actin regulator 2 [Source:HGNC Symbol;Acc:HGNC:28045]	-	26	27	4	31	28	57	0.195387141365282	0.223109078098328	0.0485209495685878	0.26944265758711	0.236295043247872	2.3078025593257
ENSG00000258480	0	0	1.03910002078364	2.27788642051098	0	71.5919062987313	0.346366673594546	24.6232642397474	-6.42636586736787	0.035748052544323	0.999896960203588	AL352977.2	14	40387558	40389140	+	547	lincRNA	novel transcript	-	0	0	1	3	0	21	0	0	0.139486642041324	0.2998397681588	0	9.77701786655543
ENSG00000233683	0	0	0	0	0	129.547259016752	0	43.1824196722507	-8.20991318234873	0.0357592447752693	0.999896960203588	AC004965.1	7	101388868	101389080	-	213	processed_pseudogene	pseudogene similar to part of ribosomal protein L6 RPL6	-	0	0	0	0	0	38	0	0	0	0	0	45.4337342665373
ENSG00000206833	0	0	0	0	0	129.547259016752	0	43.1824196722507	-8.20991318234873	0.0357592447752693	0.999896960203588	RNU6-20P	16	57830536	57830642	-	107	snRNA	RNA, U6 small nuclear 20, pseudogene [Source:HGNC Symbol;Acc:HGNC:34264]	-	0	0	0	0	0	38	0	0	0	0	0	90.4428541941349
ENSG00000237872	0	0	0	0	0	129.547259016752	0	43.1824196722507	-8.20991318234873	0.0357592447752693	0.999896960203588	POU5F1P4	1	155433178	155434262	+	1085	processed_pseudogene	POU class 5 homeobox 1 pseudogene 4 [Source:HGNC Symbol;Acc:HGNC:33310]	-	0	0	0	0	0	38	0	0	0	0	0	8.91924921545847
ENSG00000236123	0	0	0	0	0	129.547259016752	0	43.1824196722507	-8.20991318234873	0.0357592447752693	0.999896960203588	CEACAMP11	19	43278933	43284318	-	583	unprocessed_pseudogene	carcinoembryonic antigen related cell adhesion molecule pseudogene 11 [Source:HGNC Symbol;Acc:HGNC:1823]	-	0	0	0	0	0	38	0	0	0	0	0	16.5992888486663
ENSG00000259200	0	0	2.07820004156728	1.51859094700732	0	163.638642968529	0.692733347189093	55.0524113051787	-6.3750995839297	0.0359117145456362	0.999896960203588	AC068722.1	15	45705078	45931069	+	1270	lincRNA	uncharacterized LOC105370802 [Source:NCBI gene;Acc:105370802]	-	0	0	2	2	0	48	0	0	0.120156209758432	0.0860957234555713	0	9.62524863533106
ENSG00000130997	28.8242078578535	10.8453567178945	33.2512006650765	33.4090008341611	36.8095642568788	286.367625194925	24.3069217469415	118.862063428655	-2.27394821266533	0.0360502184857755	0.999896960203588	POLN	4	2071918	2242121	-	7721	protein_coding	DNA polymerase nu [Source:HGNC Symbol;Acc:HGNC:18870]	-	44	15	32	44	50	84	0.269371968777736	0.100976852540581	0.316225123985409	0.311554787378405	0.343750768319499	2.77064047299874
ENSG00000261118	3.27547816566517	0	0	3.03718189401465	2.9447651405503	92.0467366697974	1.09182605522172	32.6762279014541	-4.83764208751021	0.0360550326058681	0.999896960203588	AC092123.1	16	89492017	89504460	-	1045	antisense	uncharacterized LOC101927863 [Source:NCBI gene;Acc:101927863]	-	5	0	0	4	4	27	0.226165829810015	0	0	0.20926616036091	0.203184664665635	6.57993970704749
ENSG00000267220	0.655095633133034	0	0	0	0.736191285137576	85.2284598794421	0.218365211044345	28.6548837215265	-6.6482984556634	0.0361682472331134	0.999896960203588	AC011447.2	19	20131894	20151908	-	283	transcribed_unprocessed_pseudogene	zinc finger (ZNF) pseudogene	-	1	0	0	0	1	25	0.167027061591142	0	0	0	0.187568882133912	22.4971763966255
ENSG00000236526	1.31019126626607	1.44604756238593	0	0.759295473503661	0.736191285137576	75.001044693909	0.918746276217334	25.4988438175168	-4.7229291616015	0.0362353283153228	0.999896960203588	AL035448.1	20	11909404	11918677	-	1831	antisense	novel transcript	-	2	2	0	1	1	22	0.05163152204292	0.0567735138150974	0	0.0298584294889611	0.0289907119846516	3.05991087373873
ENSG00000226179	8.51624323072944	6.5072140307367	7.27370014548548	15.1859094700732	5.88953028110061	129.547259016752	7.43238580231721	50.2075662559753	-2.7202555482	0.0363080878513277	0.999896960203588	LINC00685	X	320990	321851	+	428	antisense	long intergenic non-protein coding RNA 685 [Source:HGNC Symbol;Acc:HGNC:27560]	-	13	9	7	20	8	38	1.43573027942479	1.09295646513901	1.24788400087904	2.55470955113494	0.992186797082188	22.6107135485337
ENSG00000250365	3.9305737987982	2.89209512477187	5.1955001039182	4.55577284102197	5.15333899596303	95.4558750649751	4.00605634249609	35.0549956339867	-3.09299458174242	0.0363085321936585	0.999896960203588	AL139353.2	14	31420286	31452883	+	1791	antisense	uncharacterized LOC101927124 [Source:NCBI gene;Acc:101927124]	-	6	4	5	6	7	28	0.158353964590597	0.116082974645945	0.213007239521509	0.183151706513527	0.207467311841027	3.98140984403932
ENSG00000171724	282.346217880338	292.101607601959	241.071204821804	321.941280765552	488.83101333135	484.097652115231	271.839676768033	431.623315404045	-0.661282705910229	0.0363249278150332	0.999896960203588	VAT1L	16	77788530	77980107	+	4137	protein_coding	vesicle amine transport 1 like [Source:HGNC Symbol;Acc:HGNC:29315]	-	431	404	232	424	664	142	4.92453270085965	5.07574700669073	4.27880416282626	5.60319375953058	8.51980753675312	8.74132492796513
ENSG00000197332	2.62038253253214	0.723023781192967	7.27370014548548	3.03718189401465	4.41714771082545	119.319843831219	3.53903548640353	42.2580578120197	-3.57158683613416	0.0364904039943703	0.999896960203588	AC008543.1	19	11639776	11686569	+	3383	lincRNA	novel transcript	-	4	1	7	4	6	35	0.0558896345613872	0.0153639231149044	0.157875953998295	0.0646417787694801	0.0941448305833232	2.63475651443779
ENSG00000185527	5.89586069819731	5.78419024954373	8.31280016626911	12.9080230495622	8.09810413651333	102.27415185533	6.66428370467005	41.0934263471354	-2.58495818022575	0.0365555825476401	0.999896960203588	PDE6G	17	81650459	81663112	-	1583	protein_coding	phosphodiesterase 6G [Source:HGNC Symbol;Acc:HGNC:8789]	-	9	8	8	17	11	30	0.268741582989665	0.262671645724431	0.385592890443989	0.587115183008776	0.368857820646158	4.82630518275049
ENSG00000186051	0	2.1690713435789	0	1.51859094700732	0.736191285137576	88.6375982746198	0.723023781192967	30.2974601689216	-5.34065442928796	0.0365660865618003	0.999896960203588	TAL2	9	105662457	105663112	+	656	protein_coding	TAL bHLH transcription factor 2 [Source:HGNC Symbol;Acc:HGNC:11557]	bHLH	0	3	0	2	1	26	0	0.237695816605435	0	0.166679220714292	0.080917673237648	10.0935502394128
ENSG00000244134	0	0	0	0.759295473503661	0.736191285137576	40.9096607421322	0	14.1350491669245	-6.57653426819591	0.0366318182175398	0.999896960203588	RPS12P20	11	72708186	72708565	+	380	processed_pseudogene	ribosomal protein S12 pseudogene 20 [Source:HGNC Symbol;Acc:HGNC:36187]	-	0	0	0	1	1	12	0	0	0	0.143870485248126	0.139689456957624	8.04214853083582
ENSG00000224311	0	0	0	0	0	126.138120621574	0	42.0460402071914	-8.17128050199384	0.0366424524216467	0.999896960203588	AL590640.1	1	27229106	27234352	-	379	antisense	uncharacterized LOC105376890 [Source:NCBI gene;Acc:105376890]	-	0	0	0	0	0	37	0	0	0	0	0	24.8620510869727
ENSG00000224254	0	0	0	0	0	126.138120621574	0	42.0460402071914	-8.17128050199384	0.0366424524216467	0.999896960203588	MTCO1P39	17	19605454	19605933	+	480	unprocessed_pseudogene	MT-CO1 pseudogene 39 [Source:HGNC Symbol;Acc:HGNC:52104]	-	0	0	0	0	0	37	0	0	0	0	0	19.6306611707555
ENSG00000225622	0	0	0	0	0	126.138120621574	0	42.0460402071914	-8.17128050199384	0.0366424524216467	0.999896960203588	PPIAP17	20	16223750	16224535	-	471	processed_pseudogene	peptidylprolyl isomerase A pseudogene 17 [Source:HGNC Symbol;Acc:HGNC:16334]	-	0	0	0	0	0	37	0	0	0	0	0	20.0057693459929
ENSG00000139679	15.0671995620598	19.5216420922101	25.977500519591	22.0195687316062	30.1838426906406	252.276241243149	20.1887807246203	101.493217555132	-2.3108288749818	0.03669579967716	0.999896960203588	LPAR6	13	48389567	48444704	-	4348	protein_coding	lysophosphatidic acid receptor 6 [Source:HGNC Symbol;Acc:HGNC:15520]	-	23	27	25	29	41	74	0.250041201448193	0.322758992925135	0.438702812767965	0.364639546328046	0.500543178334816	4.33427661543819
ENSG00000259685	1.9652868993991	1.44604756238593	7.27370014548548	5.31506831452563	4.41714771082545	95.4558750649751	3.5616782024235	35.0626970301087	-3.28748229160915	0.037049521217645	0.999896960203588	IDH2-DT	15	90102649	90133445	+	355	lincRNA	IDH2 divergent transcript [Source:HGNC Symbol;Acc:HGNC:53154]	-	3	2	7	7	6	28	0.399453451523605	0.29282339097308	1.50449113345417	1.07801546692962	0.89716045595319	20.0864930441533
ENSG00000261390	3.9305737987982	2.1690713435789	0	3.03718189401465	2.9447651405503	95.4558750649751	2.03321504745903	33.8126073665134	-3.99700503477972	0.0371246975350379	0.999896960203588	MAFTRR	16	79715232	79770563	-	3218	lincRNA	MAF transcriptional regulator RNA [Source:HGNC Symbol;Acc:HGNC:51525]	-	6	3	0	4	4	28	0.088132986507694	0.0484550825646877	0	0.0679562267175734	0.0659813469781194	2.21588099150852
ENSG00000238181	1.31019126626607	0.723023781192967	4.15640008313456	3.03718189401465	0	139.774674202285	2.0632050435312	47.6039520320999	-4.5343711776745	0.0372328163335504	0.999896960203588	AHCYP2	9	120720673	120721972	+	1300	processed_pseudogene	adenosylhomocysteinase pseudogene 2 [Source:HGNC Symbol;Acc:HGNC:44994]	-	2	1	4	4	0	41	0.0727210129696819	0.0399816553059398	0.234766748297244	0.16821779813627	0	8.03183808400141
ENSG00000272909	9.17133886386248	5.78419024954373	2.07820004156728	14.4266139965696	5.88953028110061	105.683290250508	5.6779097183245	41.9998115093928	-2.83591284005358	0.0374480130900174	0.999896960203588	AL122035.2	14	64440369	64442238	-	1870	antisense	novel transcript, antisense to MTHFD1	-	14	8	2	19	8	31	0.353883004290965	0.222357869081162	0.0816034151835341	0.555478558016828	0.227088742861592	4.22176959417317
ENSG00000154146	36.0302598223169	25.3058323417538	60.2678012054511	138.95107165117	44.9076683933921	173.866058154062	40.5346311231739	119.241599399541	-1.5489799949431	0.0374857922088626	0.999896960203588	NRGN	11	124739846	124747210	+	1309	protein_coding	neurogranin [Source:HGNC Symbol;Acc:HGNC:8000]	-	55	35	58	183	61	51	1.98607808530644	1.38973668175726	3.38071291474641	7.64305083587064	2.47364523474234	9.92213130427796
ENSG00000165349	28.8242078578535	12.2914042802804	22.8602004572401	43.2798419897087	14.7238257027515	293.185901985281	21.3252708651247	117.06318989258	-2.43964258797046	0.0374920794209421	0.999896960203588	SLC7A3	X	70925582	70931125	-	2265	protein_coding	solute carrier family 7 member 3 [Source:HGNC Symbol;Acc:HGNC:11061]	-	44	17	22	57	20	86	0.918243254275012	0.390107983338309	0.741095916258409	1.37582106422711	0.46871517566355	9.66951486341849
ENSG00000143882	45.8566943193124	10.8453567178945	19.7429003948891	152.618390174236	24.29431240954	136.365535807107	25.4816504773653	104.426079463628	-2.02593034456472	0.0375476611593429	0.999896960203588	ATP6V1C2	2	10721100	10785110	+	3483	protein_coding	ATPase H+ transporting V1 subunit C2 [Source:HGNC Symbol;Acc:HGNC:18264]	-	70	15	19	201	33	40	0.949987393086571	0.223842170102161	0.416217246837635	3.15498928029051	0.502930172336665	2.92469752293771
ENSG00000279145	7.86114759759641	4.3381426871578	12.4692002494037	13.6673185230659	8.09810413651333	146.59295099264	8.22283017805263	56.1194578840732	-2.7476591906773	0.0375690455448364	0.999896960203588	AC011912.1	15	55171378	55176739	-	5362	lincRNA	TEC	-	12	6	12	18	11	43	0.105785882350526	0.0581605578862981	0.170755374554131	0.183527437354939	0.108896294308629	2.04228377150717
ENSG00000258400	0	0	0	0	0	122.728982226397	0	40.9096607421322	-8.13158224481069	0.037569394384918	0.999896960203588	AL591767.1	14	49707667	49708792	-	568	antisense	novel transcript	-	0	0	0	0	0	36	0	0	0	0	0	16.1409319104803
ENSG00000254336	0	0	0	0	0	122.728982226397	0	40.9096607421322	-8.13158224481069	0.037569394384918	0.999896960203588	AC008694.2	5	157604707	157605637	-	306	processed_pseudogene	pseudogene similar to part of ribosomal protein S3A RPS3A	-	0	0	0	0	0	36	0	0	0	0	0	29.9609455070354
ENSG00000264901	0	0	0	0	0	122.728982226397	0	40.9096607421322	-8.13158224481069	0.037569394384918	0.999896960203588	MIR3616	20	47166967	47167058	+	92	miRNA	microRNA 3616 [Source:HGNC Symbol;Acc:HGNC:38943]	-	0	0	0	0	0	36	0	0	0	0	0	99.6527100560091
ENSG00000283232	0	0	0	0	0	122.728982226397	0	40.9096607421322	-8.13158224481069	0.037569394384918	0.999896960203588	CYP2C23P	10	100105754	100140151	-	992	unitary_pseudogene	cytochrome P450 family 2 subfamily C member 23, pseudogene [Source:HGNC Symbol;Acc:HGNC:39970]	-	0	0	0	0	0	36	0	0	0	0	0	9.24198520680729
ENSG00000073754	0	0	0	0	0	122.728982226397	0	40.9096607421322	-8.13158224481069	0.037569394384918	0.999896960203588	CD5L	1	157830914	157898256	-	2456	protein_coding	CD5 molecule like [Source:HGNC Symbol;Acc:HGNC:1690]	-	0	0	0	0	0	36	0	0	0	0	0	3.73291910633259
ENSG00000223223	0	0	0	0	0	122.728982226397	0	40.9096607421322	-8.13158224481069	0.037569394384918	0.999896960203588	RN7SKP192	11	59706057	59706383	-	327	misc_RNA	RNA, 7SK small nuclear pseudogene 192 [Source:HGNC Symbol;Acc:HGNC:45916]	-	0	0	0	0	0	36	0	0	0	0	0	28.0368480891524
ENSG00000163081	0	0	0	0	0	122.728982226397	0	40.9096607421322	-8.13158224481069	0.037569394384918	0.999896960203588	CCDC140	2	222298147	222305217	+	1932	protein_coding	coiled-coil domain containing 140 [Source:HGNC Symbol;Acc:HGNC:26514]	-	0	0	0	0	0	36	0	0	0	0	0	4.74536714552424
ENSG00000279202	0	0	0	0	0	122.728982226397	0	40.9096607421322	-8.13158224481069	0.037569394384918	0.999896960203588	AC130448.1	16	24098239	24099971	+	1733	TEC	novel transcript	-	0	0	0	0	0	36	0	0	0	0	0	5.29027658693181
ENSG00000162526	1.31019126626607	0	0	6.83365926153295	1.47238257027515	30.6822455565991	0.436730422088689	12.9960957961357	-4.72921078063296	0.0376292973060109	0.999896960203588	TSSK3	1	32351521	32364312	+	2191	protein_coding	testis specific serine kinase 3 [Source:HGNC Symbol;Acc:HGNC:15473]	-	2	0	0	9	2	9	0.0431480223005872	0	0	0.224571912162752	0.0484545811445888	1.04610330045103
ENSG00000103460	17.6875820945919	35.4281652784554	69.6197013925038	54.6692740922636	55.2143463853182	477.279375324876	40.9118162551837	195.720998600819	-2.25055579147017	0.0379239190924389	0.999896960203588	TOX3	16	52438005	52547802	-	5031	protein_coding	TOX high mobility group box family member 3 [Source:HGNC Symbol;Acc:HGNC:11972]	HMG	27	49	67	72	75	140	0.253677952219821	0.506227677000271	1.01610931110564	0.782408363424512	0.791323697732514	7.0867670748106
ENSG00000103184	56.3382244494409	36.1511890596483	42.6031008521292	60.7436378802929	64.0486418069691	371.596085074367	45.0308381204062	165.462788253876	-1.86000167158069	0.0379498293984639	0.999896960203588	SEC14L5	16	4958317	5019158	+	6477	protein_coding	SEC14 like lipid binding 5 [Source:HGNC Symbol;Acc:HGNC:29032]	-	86	50	41	80	87	109	0.627621526170328	0.40123631231837	0.482980843146639	0.675260576122128	0.713005009575273	4.2857520475943
ENSG00000233067	0.655095633133034	0	0	0.759295473503661	0.736191285137576	40.9096607421322	0.218365211044345	14.1350491669245	-5.60208971684922	0.0379560011326831	0.999896960203588	PTCHD1-AS	X	22259797	23293146	-	1135	lincRNA	PTCHD1 antisense RNA (head to head) [Source:HGNC Symbol;Acc:HGNC:37703]	-	1	0	0	1	1	12	0.0416463950927694	0	0	0.0481680919773461	0.0467682763382353	2.69252549931067
ENSG00000265798	0	0.723023781192967	0	0	2.20857385541273	68.1827679035537	0.241007927064322	23.4637805863221	-6.35600159405827	0.0381163538170294	0.999896960203588	AC138207.6	17	31038575	31059121	-	2513	transcribed_unprocessed_pseudogene	leucine rich repeat containing 37B (LRRC37B) pseudogene	-	0	1	0	0	3	20	0	0.0206829096290178	0	0	0.0633688742266977	2.02680490895186
ENSG00000276043	850.969227439811	694.102829945248	325.238306505279	1221.70641686739	891.527646301604	1868.20784055737	623.436787963446	1327.14730124212	-1.0873442598027	0.0381459039563497	0.999896960203588	UHRF1	19	4903080	4962154	+	5145	protein_coding	ubiquitin like with PHD and ring finger domains 1 [Source:HGNC Symbol;Acc:HGNC:12556]	-	1299	960	313	1609	1211	548	11.9343026824006	9.69817411502679	4.64171962498293	17.0972385015372	12.4941291161826	27.1249920644841
ENSG00000272784	1.9652868993991	1.44604756238593	0	0.759295473503661	4.41714771082545	61.3644911131983	1.13711148726168	22.1803114325091	-4.20256693129442	0.0382482048863053	0.999896960203588	AC019193.2	4	183094423	183095056	-	634	lincRNA	novel transcript	-	3	2	0	1	6	18	0.223668730742712	0.163962624283034	0	0.0862315211266369	0.502353252150445	7.23032281163473
ENSG00000234471	0	0.723023781192967	0	0	0.736191285137576	81.8193214842644	0.241007927064322	27.5185042564673	-6.58940737397373	0.0382647163176444	0.999896960203588	AC147651.2	7	484107	496118	-	420	lincRNA	novel transcript	-	0	1	0	0	1	24	0	0.123752742613623	0	0	0.126385699152136	14.5524592462743
ENSG00000248222	1.9652868993991	1.44604756238593	0	2.27788642051098	0	122.728982226397	1.13711148726168	41.6689562156359	-5.1501539512912	0.0383572876830745	0.999896960203588	AC011389.1	5	169013227	169037998	+	3124	antisense	uncharacterized LOC728095 [Source:NCBI gene;Acc:728095]	-	3	2	0	3	0	36	0.0453924376731369	0.03327538533785	0	0.0525007532595593	0	2.93471489281461
ENSG00000214252	0	0	0	0	1.47238257027515	88.6375982746198	0	30.0366602816316	-7.68280387100077	0.0384503464452203	0.999896960203588	AZGP1P2	7	101287482	101289771	-	345	unprocessed_pseudogene	alpha-2-glycoprotein 1, zinc-binding pseudogene 2 [Source:HGNC Symbol;Acc:HGNC:912]	-	0	0	0	0	2	26	0	0	0	0	0.307721702283461	19.1923737885647
ENSG00000226902	0	0	0	0	0	119.319843831219	0	39.773281277073	-8.09076248231078	0.0385433441172541	0.999896960203588	CHCHD2P1	X	123785009	123785451	+	443	processed_pseudogene	coiled-coil-helix-coiled-coil-helix domain containing 2 pseudogene 1 [Source:HGNC Symbol;Acc:HGNC:39585]	-	0	0	0	0	0	35	0	0	0	0	0	20.120499522219
ENSG00000200903	0	0	0	0	0	119.319843831219	0	39.773281277073	-8.09076248231078	0.0385433441172541	0.999896960203588	RNU1-42P	17	48949361	48949520	-	160	snRNA	RNA, U1 small nuclear 42, pseudogene [Source:HGNC Symbol;Acc:HGNC:48384]	-	0	0	0	0	0	35	0	0	0	0	0	55.708633052144
ENSG00000249069	0	0	0	0	0	119.319843831219	0	39.773281277073	-8.09076248231078	0.0385433441172541	0.999896960203588	LINC01033	5	54320944	54415125	+	1261	lincRNA	long intergenic non-protein coding RNA 1033 [Source:HGNC Symbol;Acc:HGNC:49019]	-	0	0	0	0	0	35	0	0	0	0	0	7.06850221121573
ENSG00000259573	0	0	0	0	0	119.319843831219	0	39.773281277073	-8.09076248231078	0.0385433441172541	0.999896960203588	NMNAT1P5	15	59964942	59966084	+	841	processed_pseudogene	NMNAT1 pseudogene 5 [Source:HGNC Symbol;Acc:HGNC:49167]	-	0	0	0	0	0	35	0	0	0	0	0	10.5985508779346
ENSG00000251176	0	0	0	0	0	119.319843831219	0	39.773281277073	-8.09076248231078	0.0385433441172541	0.999896960203588	AC074254.1	4	171553000	171564267	-	404	lincRNA	novel transcript	-	0	0	0	0	0	35	0	0	0	0	0	22.0628249711461
ENSG00000229485	0	0	0	0	0	119.319843831219	0	39.773281277073	-8.09076248231078	0.0385433441172541	0.999896960203588	KSR1P1	10	42149310	42149549	-	240	processed_pseudogene	kinase suppressor of ras 1 pseudogene 1 [Source:HGNC Symbol;Acc:HGNC:44977]	-	0	0	0	0	0	35	0	0	0	0	0	37.1390887014293
ENSG00000168135	246.971053691154	169.910588580347	105.988202119931	373.573372963801	242.9431240954	467.051960139343	174.289948130477	361.189485732848	-1.04333829059708	0.0386299226160896	0.999896960203588	KCNJ4	22	38426327	38455199	-	2065	protein_coding	potassium voltage-gated channel subfamily J member 4 [Source:HGNC Symbol;Acc:HGNC:6265]	-	377	235	102	492	330	137	8.62967759235862	5.91496159610876	3.76877370753203	13.0256784125858	8.48283675665183	16.8956518367761
ENSG00000237418	0	0	0	1.51859094700732	0.736191285137576	34.0913839517768	0	12.1153887279739	-6.34890472960755	0.0386561213133684	0.999896960203588	AC069257.2	3	196298061	196298215	-	155	processed_pseudogene	ribosomal protein L39 (RPL39) pseudogene	-	0	0	0	2	1	10	0	0	0	0.705429476055326	0.342464475121917	16.430195923213
ENSG00000164438	1.31019126626607	0	0	2.27788642051098	0.736191285137576	51.1370759276652	0.436730422088689	18.0503845444379	-5.22429634360399	0.0387400970874531	0.999896960203588	TLX3	5	171309284	171312134	+	1493	protein_coding	T cell leukemia homeobox 3 [Source:HGNC Symbol;Acc:HGNC:13532]	Homeobox	2	0	0	3	1	15	0.0633203729809688	0	0	0.109854221823753	0.0355539140280623	2.55862059755326
ENSG00000248787	3.27547816566517	1.44604756238593	0	0	4.41714771082545	150.002089387818	1.57384190935037	51.4730790328812	-4.99355468863896	0.0387456439196085	0.999896960203588	AC092903.2	3	125907765	125916360	-	1034	lincRNA	novel transcript	-	5	2	0	0	6	44	0.228571849276079	0.100534142935632	0	0	0.308019305477159	10.8369377365873
ENSG00000128655	8.51624323072944	17.3525707486312	15.5865003117546	11.3894321025549	13.2514431324764	262.503656428682	13.8184380970384	95.7148438879043	-2.77547902112309	0.0387500373120574	0.999896960203588	PDE11A	2	177623252	178072755	-	12237	protein_coding	phosphodiesterase 11A [Source:HGNC Symbol;Acc:HGNC:8773]	-	13	24	15	15	18	77	0.0502159483201611	0.10193900837994	0.093526836475367	0.0670149355164106	0.0780808928324056	1.60247109866427
ENSG00000259350	0	0	1.03910002078364	0	0	201.139165315483	0.346366673594546	67.0463884384944	-7.68300492628637	0.0388010202632923	0.999896960203588	AC067805.1	15	88952683	88953460	+	470	processed_pseudogene	high mobility group nucleosome binding domain 1 (HMGN1) pseudogene	-	0	0	1	0	0	59	0	0	0.162338708928946	0	0	31.9689663229325
ENSG00000262480	0	0	1.03910002078364	0	0	201.139165315483	0.346366673594546	67.0463884384944	-7.68300492628637	0.0388010202632923	0.999896960203588	SAMD11P1	17	2613284	2613944	-	661	processed_pseudogene	sterile alpha motif domain containing 11 pseudogene 1 [Source:HGNC Symbol;Acc:HGNC:44473]	-	0	0	1	0	0	59	0	0	0.115429944321641	0	0	22.7313376275011
ENSG00000057704	147.396517454933	131.59032817712	118.457402369335	142.747549018688	217.176429115585	825.011491632999	132.481416000463	394.978489922424	-1.56708035147951	0.0388746468073507	0.999896960203588	TMCC3	12	94567124	94650562	-	6515	protein_coding	transmembrane and coiled-coil domain family 3 [Source:HGNC Symbol;Acc:HGNC:29199]	-	225	182	114	188	295	242	1.63245558661795	1.45198152653651	1.33508948954918	1.57760667170009	2.40355919032228	9.45965693138478
ENSG00000280739	13.1019126626607	5.06116646835077	0	14.4266139965696	11.7790605622012	177.27519654924	6.05435971033715	67.8269570360034	-3.45534657446032	0.038996459435774	0.999896960203588	EIF1B-AS1	3	40173145	40309698	-	5433	processed_transcript	EIF1B antisense RNA 1 [Source:HGNC Symbol;Acc:HGNC:44555]	-	20	7	0	19	16	52	0.174005736905184	0.0669672489019054	0	0.191191773144021	0.156324663777352	2.43746326414682
ENSG00000278893	1.31019126626607	0	0	3.79647736751831	1.47238257027515	37.5005223469545	0.436730422088689	14.2564607615827	-4.86601146120965	0.0390312056393871	0.999896960203588	AC010533.1	16	64981123	64983227	-	2105	TEC	novel transcript	-	2	0	0	5	2	11	0.044910839363699	0	0	0.129859345354603	0.0504341982364818	1.33080684318661
ENSG00000120332	5.24076506506427	7.23023781192967	13.5083002701873	4.55577284102197	16.1962082730267	173.866058154062	8.65976771572708	64.8726797560368	-2.88865489109998	0.0391541390762934	0.999896960203588	TNN	1	175067858	175148066	+	5008	protein_coding	tenascin N [Source:HGNC Symbol;Acc:HGNC:22942]	-	8	10	13	6	22	51	0.0755090390260275	0.10378624580216	0.198061004703646	0.0655001410474694	0.233187671758334	2.59346443236818
ENSG00000173890	7.20605196446337	10.1223329367015	42.6031008521292	8.35225020854028	27.2390775500903	456.824544953809	19.9771619177647	164.13862423748	-3.03560203318791	0.0394538538938145	0.999896960203588	GPR160	3	170037929	170085403	+	4458	protein_coding	G protein-coupled receptor 160 [Source:HGNC Symbol;Acc:HGNC:23693]	-	11	14	41	11	37	134	0.116634195319252	0.163227036017969	0.701719811812647	0.13489875018779	0.440563877259801	7.65489388347091
ENSG00000273447	2.62038253253214	0.723023781192967	0	6.07436378802929	5.15333899596303	30.6822455565991	1.1144687712417	13.9699827801972	-3.51908623013893	0.0394811373490006	0.999896960203588	AC004067.1	4	109692004	109692703	+	700	antisense	novel transcript, antisense to CASP6	-	4	1	0	8	7	9	0.270106619601676	0.0742516455681738	0	0.624808964506146	0.530819936438971	3.27430333041173
ENSG00000243538	0	0	0	0	0	115.910705436041	0	38.6369018120137	-8.04875298559034	0.0395681015697411	0.999896960203588	RPS26P28	5	16902294	16902641	-	348	processed_pseudogene	ribosomal protein S26 pseudogene 28 [Source:HGNC Symbol;Acc:HGNC:36149]	-	0	0	0	0	0	34	0	0	0	0	0	24.8813599181989
ENSG00000240152	0	0	0	0	0	115.910705436041	0	38.6369018120137	-8.04875298559034	0.0395681015697411	0.999896960203588	LINC02271	4	61143656	61153962	+	829	lincRNA	long intergenic non-protein coding RNA 2271 [Source:HGNC Symbol;Acc:HGNC:53186]	-	0	0	0	0	0	34	0	0	0	0	0	10.4447686990751
ENSG00000271495	0	0	0	0	0	115.910705436041	0	38.6369018120137	-8.04875298559034	0.0395681015697411	0.999896960203588	AC020765.1	16	28548331	28548658	-	328	processed_pseudogene	ependymin related protein 1 (zebrafish) (EPDR1) pseudogene	-	0	0	0	0	0	34	0	0	0	0	0	26.398516010772
ENSG00000130988	49.7872681181106	36.1511890596483	12.4692002494037	49.354205777738	47.1162422488048	354.550393098479	32.8025524757209	150.340280375007	-2.1776745932347	0.039669915070128	0.999896960203588	RGN	X	47078355	47093314	+	2811	protein_coding	regucalcin [Source:HGNC Symbol;Acc:HGNC:9989]	-	76	50	12	65	64	104	1.27798578466819	0.92451355207616	0.325716940006849	1.26417680029481	1.20855481793291	9.42208318328684
ENSG00000261235	0.655095633133034	3.61511890596483	0	2.27788642051098	1.47238257027515	85.2284598794421	1.42340484636596	29.6595762900761	-4.32742574325393	0.039706690016107	0.999896960203588	AC092142.1	16	82044336	82139631	-	1030	antisense	uncharacterized LOC105371363 [Source:NCBI gene;Acc:105371363]	-	1	5	0	3	2	25	0.0458919013886342	0.252311416979232	0	0.159235294352295	0.103071832318247	6.1812630293641
ENSG00000243234	1.31019126626607	1.44604756238593	2.07820004156728	1.51859094700732	0	109.092428645686	1.61147962340643	36.8703398642311	-4.50300565790381	0.0398946237544185	0.999896960203588	AC010326.1	19	57953158	57953759	-	602	processed_pseudogene	ribosomal protein L19 (RPL19) pseudogene	-	2	2	2	2	0	32	0.157038732326556	0.172678245507381	0.253485691683071	0.181630512937833	0	13.5371713918831
ENSG00000221114	0	0	0	0	0.736191285137576	95.4558750649751	0	32.0640221167042	-7.77789294123205	0.0400126512448929	0.999896960203588	RNU6ATAC30P	14	49684544	49684665	+	122	snRNA	RNA, U6atac small nuclear 30, pseudogene [Source:HGNC Symbol;Acc:HGNC:46929]	-	0	0	0	0	1	28	0	0	0	0	0.435098308556533	58.448401890774
ENSG00000281392	0	0	0	0	0.736191285137576	95.4558750649751	0	32.0640221167042	-7.77789294123205	0.0400126512448929	0.999896960203588	LINC00506	3	87089129	87157069	+	5011	lincRNA	long intergenic non-protein coding RNA 506 [Source:NCBI gene;Acc:100846978]	-	0	0	0	0	1	28	0	0	0	0	0.0105930939221507	1.42301038329164
ENSG00000165810	1.9652868993991	0	0	2.27788642051098	1.47238257027515	61.3644911131983	0.655095633133034	21.7049200346615	-4.95550312758719	0.0401103620421083	0.999896960203588	BTNL9	5	181040225	181061523	+	5565	protein_coding	butyrophilin like 9 [Source:HGNC Symbol;Acc:HGNC:24176]	-	3	0	0	3	2	18	0.0254817565661958	0	0	0.029472120967271	0.0190770866644733	0.82372410827968
ENSG00000273473	0.655095633133034	0.723023781192967	0	0.759295473503661	2.9447651405503	30.6822455565991	0.459373138108667	11.4621020568844	-4.47956681834914	0.0401456986460207	0.999896960203588	BX649601.1	9	134168769	134169340	+	572	lincRNA	novel transcript	-	1	1	0	1	4	9	0.0826375147382749	0.0908673984225904	0	0.095578294395608	0.371202752754525	4.00701456518918
ENSG00000251292	0.655095633133034	2.1690713435789	2.07820004156728	0.759295473503661	0.736191285137576	85.2284598794421	1.6341223394264	28.9079822126944	-4.12409554549182	0.0401674857941945	0.999896960203588	ERVH-1	4	23723262	23733579	-	639	lincRNA	endogenous retrovirus group H member 1 [Source:HGNC Symbol;Acc:HGNC:39053]	-	1	3	2	1	1	25	0.0739728613932601	0.244019492477567	0.238808116421297	0.0855567830896523	0.0830704125882583	9.96353821634589
ENSG00000267070	0.655095633133034	0.723023781192967	0	0.759295473503661	0	71.5919062987313	0.459373138108667	24.1170672574117	-5.616654458118	0.0401901104746389	0.999896960203588	AC026458.2	16	5098739	5142595	+	531	lincRNA	novel transcript	-	1	1	0	1	0	21	0.0890181891342622	0.0978835252311143	0	0.102958162701107	0	10.0716172749639
ENSG00000184110	292.172652377333	287.040441133608	308.612706172741	570.23090060125	356.316582006587	443.187991373099	295.941933227894	456.578491326978	-0.626984217097611	0.040280081471756	0.999896960203588	EIF3C	16	28688558	28735730	+	6982	protein_coding	eukaryotic translation initiation factor 3 subunit C [Source:HGNC Symbol;Acc:HGNC:3279]	-	446	397	297	751	484	130	3.01945311657273	2.95538990309303	3.24561162695381	5.88051547982099	3.67970279628275	4.74174230668492
ENSG00000196466	18.342677727725	22.413737216982	25.977500519591	28.0939325196355	20.6133559838521	300.004178775636	22.2446384880993	116.237155759708	-2.36846851564289	0.0403541242312067	0.999896960203588	ZNF799	19	12390016	12401271	-	5055	protein_coding	zinc finger protein 799 [Source:HGNC Symbol;Acc:HGNC:28071]	zf-C2H2	28	31	25	37	28	88	0.261824418604987	0.318745936464762	0.377345169122673	0.40016202227273	0.294024890609123	4.43339015613501
ENSG00000259759	0	0	0	0	0	112.501567040864	0	37.5005223469545	-8.00548422838597	0.0406477690905433	0.999896960203588	AC007907.1	16	54239693	54240654	+	451	lincRNA	novel transcript	-	0	0	0	0	0	33	0	0	0	0	0	18.6342465958391
ENSG00000241429	0	0	0	0	0	112.501567040864	0	37.5005223469545	-8.00548422838597	0.0406477690905433	0.999896960203588	EEF1A1P25	3	138825063	138826329	+	1267	processed_pseudogene	eukaryotic translation elongation factor 1 alpha 1 pseudogene 25 [Source:HGNC Symbol;Acc:HGNC:37898]	-	0	0	0	0	0	33	0	0	0	0	0	6.63302700451731
ENSG00000232848	0	0	0	0	0	112.501567040864	0	37.5005223469545	-8.00548422838597	0.0406477690905433	0.999896960203588	AL034417.1	1	8057245	8058463	-	800	processed_pseudogene	ribosomal protein L7a (RPL7A) pseudogene	-	0	0	0	0	0	33	0	0	0	0	0	10.5050565184043
ENSG00000250500	0	0	0	0	0	112.501567040864	0	37.5005223469545	-8.00548422838597	0.0406477690905433	0.999896960203588	AC017007.4	4	112797050	112798691	-	1352	processed_pseudogene	eukaryotic translation initiation factor 2, subunit 3 gamma, 52kDa (EIF2S3) pseudogene	-	0	0	0	0	0	33	0	0	0	0	0	6.21600977420372
ENSG00000257966	0	0	0	0	0	112.501567040864	0	37.5005223469545	-8.00548422838597	0.0406477690905433	0.999896960203588	OLA1P3	12	55870048	55872602	-	2555	processed_pseudogene	Obg-like ATPase 1 pseudogene 3 [Source:HGNC Symbol;Acc:HGNC:45278]	-	0	0	0	0	0	33	0	0	0	0	0	3.2892544871716
ENSG00000249443	0	0	0	0	0	112.501567040864	0	37.5005223469545	-8.00548422838597	0.0406477690905433	0.999896960203588	AC097493.3	4	9521910	9522276	+	367	processed_pseudogene	pseudogene similar to part of chromosome 11 open reading frame 2 (C11orf2)	-	0	0	0	0	0	33	0	0	0	0	0	22.8993057621892
ENSG00000266357	0	0	0	0	0	112.501567040864	0	37.5005223469545	-8.00548422838597	0.0406477690905433	0.999896960203588	LINC02074	17	74043452	74154212	-	885	lincRNA	long intergenic non-protein coding RNA 2074 [Source:HGNC Symbol;Acc:HGNC:52920]	-	0	0	0	0	0	33	0	0	0	0	0	9.49609628782309
ENSG00000230240	0	0	0	0	0	112.501567040864	0	37.5005223469545	-8.00548422838597	0.0406477690905433	0.999896960203588	RPL34P19	10	31983885	31984554	+	342	processed_pseudogene	ribosomal protein L34 pseudogene 19 [Source:HGNC Symbol;Acc:HGNC:36925]	-	0	0	0	0	0	33	0	0	0	0	0	24.5732316219983
ENSG00000198756	247.626149324287	216.184110576697	93.5190018705275	971.138910611183	272.390775500903	296.595040380458	185.776420590504	513.374908830848	-1.46797963946088	0.0407278746241877	0.999896960203588	COLGALT2	1	183929854	184037729	-	7806	protein_coding	collagen beta(1-O)galactosyltransferase 2 [Source:HGNC Symbol;Acc:HGNC:16790]	-	378	299	90	1279	370	87	2.28895117687046	1.99088770399933	0.879698614872456	8.95771627469819	2.5160565780479	2.83834476075489
ENSG00000242551	0	0.723023781192967	2.07820004156728	0	0	228.412272476905	0.933741274253415	76.1374241589682	-6.3763954798553	0.0408860416436846	0.999896960203588	POU5F1P6	3	128674735	128677005	-	990	unprocessed_pseudogene	POU class 5 homeobox 1 pseudogene 6 [Source:HGNC Symbol;Acc:HGNC:33312]	-	0	1	2	0	0	67	0	0.0525011635330522	0.154139784235564	0	0	17.2351095618754
ENSG00000174611	1.9652868993991	7.23023781192967	9.35190018705275	1.51859094700732	33.1286078311909	119.319843831219	6.18247496612717	51.3223475364724	-3.04166183148189	0.0408963465948672	0.999896960203588	KY	3	134603138	134651636	-	5786	protein_coding	kyphoscoliosis peptidase [Source:HGNC Symbol;Acc:HGNC:26576]	-	3	10	9	2	45	35	0.0245084644470929	0.089830888174424	0.118681773033087	0.0188976095382951	0.412839563424709	1.54050834572123
ENSG00000180438	1.31019126626607	1.44604756238593	3.11730006235092	1.51859094700732	0.736191285137576	85.2284598794421	1.95784629700097	29.1610807038623	-3.87953323337642	0.0412900561485512	0.999896960203588	TPRXL	3	13937273	14082811	+	3748	transcribed_processed_pseudogene	tetrapeptide repeat homeobox like [Source:HGNC Symbol;Acc:HGNC:32178]	-	2	2	3	2	1	25	0.0252234036447669	0.0277354065622848	0.0610719262512842	0.029173310776034	0.0141627517726513	1.69869288160219
ENSG00000187952	7.86114759759641	5.06116646835077	3.11730006235092	12.1487275760586	10.3066779919261	64.773629508376	5.34653804276603	29.0763450254535	-2.36917790714897	0.0413245570352976	0.999896960203588	HS6ST1P1	1	21428303	21429536	+	1234	processed_pseudogene	heparan sulfate 6-O-sulfotransferase 1 pseudogene 1 [Source:HGNC Symbol;Acc:HGNC:31835]	-	12	7	3	16	14	19	0.459662804832673	0.294840407847692	0.185492365956089	0.708859441092873	0.602226832264634	3.92114481311687
ENSG00000238078	0	2.1690713435789	0	1.51859094700732	1.47238257027515	71.5919062987313	0.723023781192967	24.8609599386713	-5.0483350958854	0.0414528280124152	0.999896960203588	LINC01352	1	220829255	220832429	+	962	lincRNA	long intergenic non-protein coding RNA 1352 [Source:HGNC Symbol;Acc:HGNC:50578]	-	0	3	0	2	2	21	0	0.162087791780837	0	0.113660674416399	0.110357575143237	5.55928146882102
ENSG00000227072	0	0	1.03910002078364	0	0	190.91175012995	0.346366673594546	63.6372500433167	-7.60691033769451	0.0415321749034769	0.999896960203588	AL353706.1	6	108387512	108388080	+	494	processed_pseudogene	RAB22A, member RAS oncogene family (RAB22A) pseudogene	-	0	0	1	0	0	56	0	0	0.154451808090292	0	0	28.8692511363337
ENSG00000167912	24.8936340590553	21.690713435789	6.23460012470184	69.8551835623368	39.7543293974291	51.1370759276652	17.606315873182	53.5821962958104	-1.59420274606667	0.0417388382753217	0.999896960203588	AC090152.1	8	59119040	59121346	+	1743	antisense	uncharacterized LOC100505501 [Source:NCBI gene;Acc:100505501]	-	38	30	6	92	54	15	1.03052726354053	0.894598139375589	0.262647825117399	2.88566389229746	1.64453680824466	2.19163542865577
ENSG00000232273	0	0	0	0	0	109.092428645686	0	36.3641428818953	-7.96087950816725	0.0417869307132991	0.999896960203588	FTH1P1	1	37544763	37545294	+	532	processed_pseudogene	ferritin heavy chain 1 pseudogene 1 [Source:HGNC Symbol;Acc:HGNC:3979]	-	0	0	0	0	0	32	0	0	0	0	0	15.318378153973
ENSG00000258780	0	0	0	0	0	109.092428645686	0	36.3641428818953	-7.96087950816725	0.0417869307132991	0.999896960203588	BMS1P15	15	20153776	20160826	+	1141	unprocessed_pseudogene	BMS1, ribosome biogenesis factor pseudogene 15 [Source:HGNC Symbol;Acc:HGNC:49160]	-	0	0	0	0	0	32	0	0	0	0	0	7.14231128651501
ENSG00000252225	0	0	0	0	0	109.092428645686	0	36.3641428818953	-7.96087950816725	0.0417869307132991	0.999896960203588	RF00019	22	36440880	36440970	-	91	misc_RNA		-	0	0	0	0	0	32	0	0	0	0	0	89.5535953616882
ENSG00000234932	0	0	0	0	0	109.092428645686	0	36.3641428818953	-7.96087950816725	0.0417869307132991	0.999896960203588	AC009969.1	2	152850653	152850824	-	172	processed_pseudogene	makorin, ring finger protein 1 (MKRN1) pseudogene	-	0	0	0	0	0	32	0	0	0	0	0	47.3800998715909
ENSG00000227988	0	0	0	0	0	109.092428645686	0	36.3641428818953	-7.96087950816725	0.0417869307132991	0.999896960203588	TDGF1P1	X	38395369	38395895	-	527	processed_pseudogene	teratocarcinoma-derived growth factor 1 pseudogene 1 [Source:HGNC Symbol;Acc:HGNC:42350]	-	0	0	0	0	0	32	0	0	0	0	0	15.4637138100828
ENSG00000229961	0	0	0	0	0	109.092428645686	0	36.3641428818953	-7.96087950816725	0.0417869307132991	0.999896960203588	AL357143.1	1	157171116	157191963	+	5817	transcribed_unitary_pseudogene	uncharacterized LOC107985211 [Source:NCBI gene;Acc:107985211]	-	0	0	0	0	0	32	0	0	0	0	0	1.40095877220451
ENSG00000214513	0	0	0	0	0	109.092428645686	0	36.3641428818953	-7.96087950816725	0.0417869307132991	0.999896960203588	NOTO	2	73202258	73212513	+	2749	protein_coding	notochord homeobox [Source:HGNC Symbol;Acc:HGNC:31839]	Homeobox	0	0	0	0	0	32	0	0	0	0	0	2.96448787846985
ENSG00000227401	0	0	0	0	0	109.092428645686	0	36.3641428818953	-7.96087950816725	0.0417869307132991	0.999896960203588	RPL37P1	20	35588324	35588607	+	284	processed_pseudogene	ribosomal protein L37 pseudogene 1 [Source:HGNC Symbol;Acc:HGNC:16337]	-	0	0	0	0	0	32	0	0	0	0	0	28.6949900630762
ENSG00000238176	0	0	0	0	0	109.092428645686	0	36.3641428818953	-7.96087950816725	0.0417869307132991	0.999896960203588	AL390061.1	10	36940109	36943932	+	293	lincRNA	novel transcript	-	0	0	0	0	0	32	0	0	0	0	0	27.8135739860533
ENSG00000254195	0	0	0	0	0	109.092428645686	0	36.3641428818953	-7.96087950816725	0.0417869307132991	0.999896960203588	TPM3P3	8	84162118	84162471	+	354	processed_pseudogene	tropomyosin 3 pseudogene 3 [Source:HGNC Symbol;Acc:HGNC:39166]	-	0	0	0	0	0	32	0	0	0	0	0	23.0208394856317
ENSG00000280038	0	0	0	3.03718189401465	0	75.001044693909	0	26.0127421959746	-7.47398858591012	0.0418977058667187	0.999896960203588	DNM1P41	15	84166547	84169896	-	3350	TEC	dynamin 1 pseudogene 41 [Source:HGNC Symbol;Acc:HGNC:35191]	-	0	0	0	4	0	22	0	0	0	0.0652785485304929	0	1.67244680890019
ENSG00000272942	0	0	0	3.03718189401465	0	75.001044693909	0	26.0127421959746	-7.47398858591012	0.0418977058667187	0.999896960203588	AL022324.3	22	25434324	25435070	-	747	lincRNA	novel transcript	-	0	0	0	4	0	22	0	0	0	0.292748510812786	0	7.50026346695532
ENSG00000186976	7.20605196446337	17.3525707486312	17.6647003533219	9.8708411555476	16.1962082730267	259.094518033504	14.0744410221388	95.0538558206927	-2.74035403883819	0.0419345777383344	0.999896960203588	EFCAB6	22	43528744	43812337	-	8557	protein_coding	EF-hand calcium binding domain 6 [Source:HGNC Symbol;Acc:HGNC:24204]	-	11	24	17	13	22	76	0.0607637305987175	0.145778619322814	0.151581896031585	0.0830571692328785	0.136473514101407	2.26186406422168
ENSG00000160307	11.1366257632616	15.1834994050523	48.837700976831	43.2798419897087	30.1838426906406	310.231593961169	25.0526087150483	127.898426213839	-2.34350233932535	0.0419738969134763	0.999896960203588	S100B	21	46598962	46605208	-	1448	protein_coding	S100 calcium binding protein B [Source:HGNC Symbol;Acc:HGNC:10500]	-	17	21	47	57	41	91	0.554949719140183	0.753797783047069	2.47656221011078	2.15209579452652	1.5030122509667	16.004690158627
ENSG00000185960	4.58566943193124	3.61511890596483	16.6256003325382	5.31506831452563	2.9447651405503	255.685379638326	8.27546289014477	87.9817376978007	-3.40604002480558	0.0419795805330233	0.999896960203588	SHOX	X	624344	659411	+	4384	protein_coding	short stature homeobox [Source:HGNC Symbol;Acc:HGNC:10853]	Homeobox	7	5	16	7	4	75	0.0754745914717273	0.0592793703213067	0.278464208746731	0.0872936794616822	0.0484324759524608	4.35677526476621
ENSG00000115165	3.27547816566517	0.723023781192967	5.1955001039182	3.03718189401465	4.41714771082545	88.6375982746198	3.06466735025878	32.0306426264866	-3.36294001771944	0.0420515745110169	0.999896960203588	CYTIP	2	157414619	157488961	-	3428	protein_coding	cytohesin 1 interacting protein [Source:HGNC Symbol;Acc:HGNC:9506]	-	5	1	5	4	6	26	0.0689449510360169	0.0151622380098371	0.111288204779178	0.0637932139956684	0.0929089737057708	1.9315545382307
ENSG00000108255	9.82643449699551	328.9758204428	604.756212096078	37.9647736751831	476.315761484011	9320.58437241579	314.519489011958	3278.28830252499	-3.38163655180345	0.0420570444156695	0.999896960203588	CRYBA1	17	29246863	29254494	+	794	protein_coding	crystallin beta A1 [Source:HGNC Symbol;Acc:HGNC:2394]	-	15	455	582	50	647	2734	0.892984731050879	29.784822561037	55.9271164237075	3.44274460921208	43.2544708911856	876.904801811078
ENSG00000241886	0	0	0	0.759295473503661	0	92.0467366697974	0	30.935344047767	-7.72596572981842	0.0420965077257351	0.999896960203588	AC112496.1	X	30698207	30721932	+	562	sense_intronic	novel transcript, sense intronic to GK	-	0	0	0	1	0	27	0	0	0	0.0972789757905477	0	12.2349412702218
ENSG00000283324	0	0	0	0.759295473503661	0	92.0467366697974	0	30.935344047767	-7.72596572981842	0.0420965077257351	0.999896960203588	CTXND2	1	150887136	150913292	+	1229	protein_coding	cortexin domain containing 2 [Source:HGNC Symbol;Acc:HGNC:53440]	-	0	0	0	1	0	27	0	0	0	0.0444839580099982	0	5.59482261502411
ENSG00000232709	0	0	0	0	0.736191285137576	92.0467366697974	0	30.927642651645	-7.72559567508423	0.0421100001265498	0.999896960203588	MARK2P9	10	92418667	92420875	+	1727	processed_pseudogene	microtubule affinity regulating kinase 2 pseudogene 9 [Source:HGNC Symbol;Acc:HGNC:39800]	-	0	0	0	0	1	27	0	0	0	0	0.0307365336675721	3.98149217942364
ENSG00000283268	0.655095633133034	0.723023781192967	2.07820004156728	0.759295473503661	0.736191285137576	61.3644911131983	1.15210648529776	20.9533259572798	-4.1757466376453	0.0421266461196824	0.999896960203588	TEX54	11	62832319	62832803	-	485	protein_coding	testis expressed 54 [Source:HGNC Symbol;Acc:HGNC:53729]	-	1	1	2	1	1	18	0.0974611514026664	0.107167323500457	0.31463584823342	0.112723266792346	0.109447409575045	9.4515972424256
ENSG00000271714	4.58566943193124	1.44604756238593	1.03910002078364	10.6301366290513	2.9447651405503	47.7279375324876	2.3569390050336	20.434279767363	-3.0303377881727	0.0421705831362274	0.999896960203588	AC010501.1	5	74865893	74867854	+	1962	antisense	uncharacterized LOC441086 [Source:NCBI gene;Acc:441086]	-	7	2	1	14	4	14	0.168644550974543	0.0529828255838142	0.0388884776741103	0.390107533904194	0.108220170527823	1.81720311688951
ENSG00000232907	11.1366257632616	5.06116646835077	10.3910002078364	6.07436378802929	3.68095642568788	235.23054926726	8.86293081314958	81.6619564936591	-3.18776555499453	0.0422869963972214	0.999896960203588	DLGAP4-AS1	20	36507702	36573391	-	2437	antisense	DLGAP4 antisense RNA 1 [Source:HGNC Symbol;Acc:HGNC:51223]	-	17	7	10	8	5	69	0.329736230330318	0.149295471187547	0.313086553945853	0.179469132192984	0.108908481009227	7.21054351246462
ENSG00000231560	0	0.723023781192967	1.03910002078364	0	0	153.411227782996	0.587374600658869	51.1370759276652	-6.4687013866676	0.0424520731847133	0.999896960203588	CLEC12A-AS1	12	9948137	9953336	-	3956	lincRNA	CLEC12A antisense RNA 1 [Source:HGNC Symbol;Acc:HGNC:53407]	-	0	1	1	0	0	45	0	0.0131385621581703	0.0192869548019728	0	0	2.89688110627933
ENSG00000278716	3.27547816566517	1.44604756238593	0	15.9452049435769	6.62572156623818	17.0456919758884	1.57384190935037	13.2055394952345	-2.9866109816819	0.0424645802384847	0.999896960203588	AC133540.1	16	85489813	85490831	+	1019	lincRNA	novel transcript	-	5	2	0	21	9	5	0.231936498676611	0.10201403709072	0	1.12667956062811	0.468830169573183	1.24959782536703
ENSG00000231256	0	1.44604756238593	0	2.27788642051098	0.736191285137576	51.1370759276652	0.482015854128645	18.0503845444379	-5.14151021154025	0.0425269443119899	0.999896960203588	CFAP97D1	17	43780435	43787612	+	3753	protein_coding	CFAP97 domain containing 1 [Source:HGNC Symbol;Acc:HGNC:37241]	-	0	2	0	3	1	15	0	0.0276984555809868	0	0.0437016661824843	0.0141438831984804	1.01785786095044
ENSG00000145375	86.4726235735605	105.561472054173	110.144602203066	154.896276594747	126.624901043663	528.416451252541	100.726232610266	269.979209630317	-1.40981876254944	0.0425459888804364	0.999896960203588	SPATA5	4	122923074	123319450	+	8247	protein_coding	spermatogenesis associated 5 [Source:HGNC Symbol;Acc:HGNC:18119]	-	132	146	106	204	172	155	0.756573652576538	0.920154986912498	0.980685640698444	1.35235115998966	1.10708171538139	4.78641272044612
ENSG00000235376	1.31019126626607	0	3.11730006235092	0.759295473503661	2.20857385541273	88.6375982746198	1.47583044287233	30.5351558678454	-4.37736525093701	0.042812187745102	0.999896960203588	RPEL1	10	103245887	103248016	+	2130	protein_coding	ribulose-5-phosphate-3-epimerase like 1 [Source:HGNC Symbol;Acc:HGNC:45241]	-	2	0	3	1	3	26	0.0443837168359561	0	0.107463652389584	0.0256670349268957	0.0747633713294325	3.10862392349992
ENSG00000070388	1.31019126626607	1.44604756238593	0	0.759295473503661	2.20857385541273	54.5462143228429	0.918746276217334	19.1713612172531	-4.29292869348688	0.0428778965590254	0.999896960203588	FGF22	19	639879	644371	+	2778	protein_coding	fibroblast growth factor 22 [Source:HGNC Symbol;Acc:HGNC:3679]	-	2	2	0	1	3	16	0.0340307116128821	0.0374198357794973	0	0.0196799079893045	0.0573239672180314	1.46677055038042
ENSG00000279162	0.655095633133034	0	0	1.51859094700732	1.47238257027515	27.2731071614215	0.218365211044345	10.0880268929013	-5.09481393631632	0.0429206793053968	0.999896960203588	AC141586.5	16	2592514	2594563	+	2050	TEC	tec	-	1	0	0	2	2	8	0.0230578821611186	0	0	0.0533373506285735	0.0517873108720947	0.993826485111418
ENSG00000234159	0	0	0	0	0	105.683290250508	0	35.2277634168361	-7.91484694157294	0.0429909127860056	0.999896960203588	RBPMSLP	21	15744004	15745080	-	502	processed_pseudogene	RNA binding protein with multiple splicing-like pseudogene [Source:HGNC Symbol;Acc:HGNC:9923]	-	0	0	0	0	0	31	0	0	0	0	0	15.7265122332746
ENSG00000284622	0	0	0	0	0	105.683290250508	0	35.2277634168361	-7.91484694157294	0.0429909127860056	0.999896960203588	SCYGR10	2	227608784	227609101	+	318	polymorphic_pseudogene	small cysteine and glycine repeat containing 10 (gene/pseudogene) [Source:HGNC Symbol;Acc:HGNC:34221]	-	0	0	0	0	0	31	0	0	0	0	0	24.8261293745403
ENSG00000232463	0	0	0	0	0	105.683290250508	0	35.2277634168361	-7.91484694157294	0.0429909127860056	0.999896960203588	AL359265.2	1	176231200	176231830	-	631	processed_pseudogene	ribosomal protein L13 (RPL13) pseudogene	-	0	0	0	0	0	31	0	0	0	0	0	12.5114249462818
ENSG00000258320	0	0	0	0	0	105.683290250508	0	35.2277634168361	-7.91484694157294	0.0429909127860056	0.999896960203588	AC090502.4	12	74170445	74171830	+	1386	processed_pseudogene	SURP and G patch domain containing 1 (SUGP1) pseudogene	-	0	0	0	0	0	31	0	0	0	0	0	5.69603834134475
ENSG00000252919	0	0	0	0	0	105.683290250508	0	35.2277634168361	-7.91484694157294	0.0429909127860056	0.999896960203588	RF00019	14	49592236	49592337	-	102	misc_RNA		-	0	0	0	0	0	31	0	0	0	0	0	77.3991092265081
ENSG00000258538	0	0	0	0	0	105.683290250508	0	35.2277634168361	-7.91484694157294	0.0429909127860056	0.999896960203588	AL133279.1	14	88175391	88180198	+	608	lincRNA	novel transcript, antisense to KCNK10	-	0	0	0	0	0	31	0	0	0	0	0	12.9847189820787
ENSG00000199629	0	0	0	0	0	105.683290250508	0	35.2277634168361	-7.91484694157294	0.0429909127860056	0.999896960203588	RNU1-14P	7	53366058	53366209	+	152	snRNA	RNA, U1 small nuclear 14, pseudogene [Source:HGNC Symbol;Acc:HGNC:10139]	-	0	0	0	0	0	31	0	0	0	0	0	51.9388759283147
ENSG00000269950	0	0	0	0	0	105.683290250508	0	35.2277634168361	-7.91484694157294	0.0429909127860056	0.999896960203588	AP000962.1	21	16574718	16582637	-	729	lincRNA	novel transcript	-	0	0	0	0	0	31	0	0	0	0	0	10.8295049946555
ENSG00000243780	0	0	0	0	0	105.683290250508	0	35.2277634168361	-7.91484694157294	0.0429909127860056	0.999896960203588	AC092754.2	15	59525422	59525881	-	460	processed_pseudogene	ribosomal protein L21 (RPL21) pseudogene	-	0	0	0	0	0	31	0	0	0	0	0	17.1624111763127
ENSG00000255256	0	0	0	0	0	105.683290250508	0	35.2277634168361	-7.91484694157294	0.0429909127860056	0.999896960203588	AL136146.2	11	35972428	35989007	+	494	sense_intronic	novel transcript	-	0	0	0	0	0	31	0	0	0	0	0	15.9811925933276
ENSG00000230063	0	0	0	0	0	105.683290250508	0	35.2277634168361	-7.91484694157294	0.0429909127860056	0.999896960203588	AL360091.2	1	212297448	212299579	+	650	sense_intronic	novel transcript, sense intronic to PPP2R5A	-	0	0	0	0	0	31	0	0	0	0	0	12.145706370929
ENSG00000184302	8.51624323072944	0	12.4692002494037	16.7045004170806	78.036276224583	64.773629508376	6.99514782671104	53.1714687166799	-2.93297846802601	0.0429989860970791	0.999896960203588	SIX6	14	60508951	60512850	+	2787	protein_coding	SIX homeobox 6 [Source:HGNC Symbol;Acc:HGNC:10892]	Homeobox	13	0	12	22	106	19	0.220485310223829	0	0.328521822159761	0.431559833754694	2.01890610916867	1.73616530297317
ENSG00000177084	792.665716090971	678.196306759003	562.153111243949	1015.1780480744	840.730447627112	1213.65326868326	677.671711364641	1023.18725479492	-0.589888738520372	0.0430293463314802	0.999896960203588	POLE	12	132623753	132687365	-	16609	protein_coding	DNA polymerase epsilon, catalytic subunit [Source:HGNC Symbol;Acc:HGNC:9177]	-	1210	938	541	1337	1142	356	3.44361952559786	2.93537422361749	2.48527084829689	4.40091749865511	3.64980653509124	5.45859600844657
ENSG00000204380	1.9652868993991	0	0	1.51859094700732	2.9447651405503	54.5462143228429	0.655095633133034	19.6698568034668	-4.80841516924604	0.0430572029236951	0.999896960203588	PKP4-AS1	2	158658337	158735002	-	5874	antisense	PKP4 antisense RNA 1 [Source:HGNC Symbol;Acc:HGNC:52580]	-	3	0	0	2	4	16	0.0241412964403949	0	0	0.0186144992830398	0.0361470845378938	0.693682088688596
ENSG00000273257	0	1.44604756238593	0	1.51859094700732	1.47238257027515	47.7279375324876	0.482015854128645	16.9063036832567	-5.04271735172138	0.0430724531443408	0.999896960203588	AC069200.1	4	55387949	55388271	+	323	lincRNA	novel transcript	-	0	2	0	2	2	14	0	0.32183375788063	0	0.33851878881912	0.328681075194409	11.0382430815394
ENSG00000149656	0	0	0	1.51859094700732	0	81.8193214842644	0	27.7793041437572	-7.56954084896378	0.0430752436595755	0.999896960203588	LINC00266-1	20	64290385	64313132	+	1438	lincRNA	long intergenic non-protein coding RNA 266-1 [Source:HGNC Symbol;Acc:HGNC:16202]	-	0	0	0	2	0	24	0	0	0	0.0760372522869093	0	4.25037057262533
ENSG00000163046	0.655095633133034	0	0	0.759295473503661	0	75.001044693909	0.218365211044345	25.2534467224709	-6.46438003687292	0.0431338095638965	0.999896960203588	ANKRD30BL	2	132147591	132257969	-	4947	protein_coding	ankyrin repeat domain 30B like [Source:HGNC Symbol;Acc:HGNC:35167]	-	1	0	0	1	0	22	0.00955501484339867	0	0	0.0110513006659163	0	1.13254433188106
ENSG00000101198	234.524236661626	151.834994050523	47.7986009560474	605.917787855922	279.752688352279	300.004178775636	144.719277222732	395.224884994612	-1.44921569818714	0.0431529079502549	0.999896960203588	NKAIN4	20	63240784	63272694	-	2668	protein_coding	sodium/potassium transporting ATPase interacting 4 [Source:HGNC Symbol;Acc:HGNC:16191]	-	358	210	46	798	380	88	6.34264607123125	4.09107642373372	1.31550333097594	16.3520562018897	7.56040389230918	8.39984529207739
ENSG00000188365	3.9305737987982	2.89209512477187	3.11730006235092	2.27788642051098	3.68095642568788	92.0467366697974	3.313322995307	32.6685265053321	-3.25804992472845	0.0431625842853272	0.999896960203588	AC092171.1	7	5419846	5423122	+	753	antisense	novel transcript	-	6	4	3	3	5	27	0.376642696655723	0.276101736508482	0.303980849388862	0.217811890017083	0.352470077316714	9.13152323222394
ENSG00000267980	5.24076506506427	3.61511890596483	2.07820004156728	8.35225020854028	4.41714771082545	68.1827679035537	3.64469467086546	26.9840552743065	-2.81731956972724	0.0432545910014262	0.999896960203588	AC007292.1	19	4363789	4364640	+	746	antisense	novel transcript, antisense to SH3GL1	-	8	5	2	11	6	20	0.506902503273922	0.348365629341298	0.204555477738886	0.806137571497541	0.426932924749842	6.82756130857375
ENSG00000105427	8.51624323072944	7.23023781192967	15.5865003117546	6.07436378802929	13.2514431324764	204.548303710661	10.4443271181379	74.6247035437222	-2.8203256040938	0.0432821197428106	0.999896960203588	CNFN	19	42387019	42390287	-	603	protein_coding	cornifelin [Source:HGNC Symbol;Acc:HGNC:30183]	-	13	10	15	8	18	60	1.01905897113402	0.861959401288917	1.89798988051255	0.725317205894365	1.58453712369842	25.3401031651543
ENSG00000161940	5.24076506506427	9.39930915550857	12.4692002494037	26.5753415726282	16.9323995581642	47.7279375324876	9.0364248233255	30.41189288776	-1.71835969166226	0.0432988762999486	0.999896960203588	BCL6B	17	7023020	7030290	+	4373	protein_coding	B cell CLL/lymphoma 6B [Source:HGNC Symbol;Acc:HGNC:1002]	ZBTB	8	13	12	35	23	14	0.0864736490835458	0.154514057779644	0.209373500653842	0.437566305465372	0.279187252186058	0.815310431131309
ENSG00000236197	0	0	1.03910002078364	0	0.736191285137576	75.001044693909	0.346366673594546	25.2457453263489	-6.46396298093216	0.0433189104525382	0.999896960203588	AC002429.2	7	95035731	95214332	-	4025	antisense	novel transcript, antisense to PPP1R9A	-	0	0	1	0	1	22	0	0	0.0189563212910818	0	0.0131880729550055	1.39197436268711
ENSG00000124614	8.51624323072944	3.61511890596483	6.23460012470184	6.07436378802929	8.83429542165091	115.910705436041	6.12198742046537	43.6064548819071	-2.7938912803607	0.0433227410917497	0.999896960203588	RPS10	6	34417454	34426125	-	2358	protein_coding	ribosomal protein S10 [Source:HGNC Symbol;Acc:HGNC:10383]	-	13	5	6	8	12	34	0.260599049870149	0.110212366195339	0.194145529762352	0.185481880896651	0.270137372233573	3.6720582067571
ENSG00000158428	6.55095633133034	4.3381426871578	3.11730006235092	6.83365926153295	2.20857385541273	119.319843831219	4.66879969361302	42.7873589827215	-3.15642196271471	0.0433324103436906	0.999896960203588	CATIP	2	218356856	218368099	+	3821	protein_coding	ciliogenesis associated TTC17 interacting protein [Source:HGNC Symbol;Acc:HGNC:25062]	-	10	6	3	9	3	35	0.123707559356957	0.0816165693238236	0.0599051503768158	0.128771803074742	0.0416765194796365	2.33273522332977
ENSG00000284526	1.9652868993991	0	3.11730006235092	7.59295473503661	1.47238257027515	64.773629508376	1.69419565391667	24.6129889378959	-3.85007919453971	0.0433615784157207	0.999896960203588	AC015802.6	17	76563710	76570544	-	5654	protein_coding	novel protein	-	3	0	3	10	2	19	0.0250806464964414	0	0.0404841845754887	0.0966939943301871	0.0187767929408904	0.855799911458475
ENSG00000182256	15.0671995620598	10.1223329367015	7.27370014548548	19.7416823110952	22.8219298392648	81.8193214842644	10.8210775480823	41.4609778782081	-1.8788642105454	0.0434563974683182	0.999896960203588	GABRG3	15	26971282	27541991	+	12595	protein_coding	gamma-aminobutyric acid type A receptor gamma3 subunit [Source:HGNC Symbol;Acc:HGNC:4088]	-	23	14	7	26	31	24	0.0863183123379709	0.0577742061586426	0.0424052681521422	0.112857514430447	0.130650401187837	0.485274544139359
ENSG00000214973	1.9652868993991	0.723023781192967	0	0.759295473503661	0.736191285137576	68.1827679035537	0.896103560197356	23.2260848873983	-4.61581130786075	0.0434834922179442	0.999896960203588	CHCHD3P3	1	27200834	27201473	-	640	processed_pseudogene	coiled-coil-helix-coiled-coil-helix domain containing 3 pseudogene 3 [Source:HGNC Symbol;Acc:HGNC:44699]	-	3	1	0	1	1	20	0.221571836391999	0.0812127373401901	0	0.0854231006160747	0.0829406150685892	7.95837615030628
ENSG00000197585	0.655095633133034	1.44604756238593	0	0.759295473503661	1.47238257027515	47.7279375324876	0.700381065172989	16.6532051920888	-4.47525147592357	0.0435649324786235	0.999896960203588	AC068051.1	2	214250040	214684246	-	727	antisense	novel transcript, antisense to VWC2L	-	1	2	0	1	2	14	0.0650187873869233	0.142988038233072	0	0.0752005287404234	0.146030243862165	4.90419878313234
ENSG00000176040	0	0	2.07820004156728	0	0.736191285137576	156.820366178173	0.692733347189093	52.5188524877703	-6.30351033538935	0.0436652398697829	0.999896960203588	TMPRSS7	3	112034843	112081269	+	3050	protein_coding	transmembrane serine protease 7 [Source:HGNC Symbol;Acc:HGNC:30846]	-	0	0	2	0	1	46	0	0	0.0500322578338389	0	0.0174039323422613	3.84089498139372
ENSG00000199804	0.655095633133034	0	0	1.51859094700732	2.20857385541273	23.8639687662438	0.218365211044345	9.19704452288794	-4.95595283891095	0.0437378362797579	0.999896960203588	RNA5SP383	14	24158603	24158722	+	120	rRNA_pseudogene	RNA, 5S ribosomal pseudogene 383 [Source:HGNC Symbol;Acc:HGNC:43283]	-	1	0	0	2	3	7	0.39390548691911	0	0	0.911179739904797	1.32704984109743	14.8556354805717
ENSG00000275585	0.655095633133034	0	0	1.51859094700732	2.20857385541273	23.8639687662438	0.218365211044345	9.19704452288794	-4.95595283891095	0.0437378362797579	0.999896960203588	AC241377.2	1	120985692	121052167	-	1314	transcribed_unprocessed_pseudogene	phosphodiesterase 4D interacting protein pseudogene [Source:NCBI gene;Acc:101929798]	-	1	0	0	2	3	7	0.0359731038282292	0	0	0.0832127616351412	0.121191766310267	1.35667903932162
ENSG00000205111	0.655095633133034	0	0	1.51859094700732	2.20857385541273	23.8639687662438	0.218365211044345	9.19704452288794	-4.95595283891095	0.0437378362797579	0.999896960203588	CDKL4	2	39175646	39229588	-	2074	protein_coding	cyclin dependent kinase like 4 [Source:HGNC Symbol;Acc:HGNC:19287]	-	1	0	0	2	3	7	0.0227910599953198	0	0	0.0527201392423219	0.076782054451153	0.859535321923147
ENSG00000216809	1.31019126626607	0.723023781192967	0	5.31506831452563	5.15333899596303	13.6365535807107	0.677738349153012	8.03498696373313	-3.4063264343375	0.0437776232030971	0.999896960203588	AL589993.1	6	118452469	118454992	-	2524	processed_pseudogene	DEAD/H (Asp-Glu-Ala-Asp/His) box polypeptide 24 (DDX24) pseudogene	-	2	1	0	7	7	4	0.0374553553330374	0.0205927701654999	0	0.151622619160069	0.147216305668494	0.403594353105865
ENSG00000205930	3.9305737987982	5.06116646835077	10.3910002078364	9.11154568204394	4.41714771082545	136.365535807107	6.46091349166179	49.9647430666589	-2.93092277877848	0.0438264669865858	0.999896960203588	C21orf62-AS1	21	32772100	32893735	+	3504	antisense	C21orf62 antisense RNA 1 [Source:HGNC Symbol;Acc:HGNC:1290]	-	6	7	10	12	6	40	0.0809394836135158	0.103833636781978	0.217748839031405	0.187228713679068	0.0908938247327005	2.9071693699749
ENSG00000261758	0.655095633133034	0	0	3.03718189401465	0	57.9553527180206	0.218365211044345	20.3308448706784	-6.14687134621423	0.0442127558481889	0.999896960203588	AC117382.2	3	136752630	136755780	+	3151	antisense	novel transcript, antisense to STAG1	-	1	0	0	4	0	17	0.0150011610378588	0	0	0.0694011861558715	0	1.37396275016395
ENSG00000249478	0	0	0	0	0	102.27415185533	0	34.0913839517768	-7.86730052761744	0.0442652937116888	0.999896960203588	AC010307.3	5	133243764	133248781	+	3279	antisense	novel transcript	-	0	0	0	0	0	30	0	0	0	0	0	2.32999118764685
ENSG00000227128	0	0	0	0	0	102.27415185533	0	34.0913839517768	-7.86730052761744	0.0442652937116888	0.999896960203588	LBX1-AS1	10	101229594	101270148	+	3448	processed_transcript	LBX1 antisense RNA 1 [Source:HGNC Symbol;Acc:HGNC:48678]	-	0	0	0	0	0	30	0	0	0	0	0	2.21578918337994
ENSG00000254012	0	0	0	0	0	102.27415185533	0	34.0913839517768	-7.86730052761744	0.0442652937116888	0.999896960203588	RPL10P8	5	171366299	171366611	+	313	processed_pseudogene	ribosomal protein L10 pseudogene 8 [Source:HGNC Symbol;Acc:HGNC:52344]	-	0	0	0	0	0	30	0	0	0	0	0	24.4090770105241
ENSG00000241416	0	0	0	0	0	102.27415185533	0	34.0913839517768	-7.86730052761744	0.0442652937116888	0.999896960203588	KRT8P13	3	170495627	170496636	+	1010	processed_pseudogene	keratin 8 pseudogene 13 [Source:HGNC Symbol;Acc:HGNC:33365]	-	0	0	0	0	0	30	0	0	0	0	0	7.56439713296438
ENSG00000250980	0	0	0	0	0	102.27415185533	0	34.0913839517768	-7.86730052761744	0.0442652937116888	0.999896960203588	AC113155.1	4	152796063	152796831	-	769	processed_pseudogene	NSA2 ribosome biogenesis homolog (S. cerevisiae) (NSA2) pseudogene	-	0	0	0	0	0	30	0	0	0	0	0	9.93503394576597
ENSG00000226246	0	0	0	0	0	102.27415185533	0	34.0913839517768	-7.86730052761744	0.0442652937116888	0.999896960203588	KRT18P36	9	30799471	30800746	-	1276	processed_pseudogene	keratin 18 pseudogene 36 [Source:HGNC Symbol;Acc:HGNC:33405]	-	0	0	0	0	0	30	0	0	0	0	0	5.9874930284436
ENSG00000231882	0	0	0	0	0	102.27415185533	0	34.0913839517768	-7.86730052761744	0.0442652937116888	0.999896960203588	F10-AS1	13	113128155	113128880	-	417	antisense	F10 antisense RNA 1 [Source:HGNC Symbol;Acc:HGNC:40225]	-	0	0	0	0	0	30	0	0	0	0	0	18.321441497108
ENSG00000285582	0	0	0	0	0	102.27415185533	0	34.0913839517768	-7.86730052761744	0.0442652937116888	0.999896960203588	AC016042.1	10	115123482	115218819	-	6449	antisense	novel transcript, antisense to ATRNL1	-	0	0	0	0	0	30	0	0	0	0	0	1.18468616906405
ENSG00000219926	0	0	0	0	0	102.27415185533	0	34.0913839517768	-7.86730052761744	0.0442652937116888	0.999896960203588	OR7E104P	13	63828840	63844125	-	4672	transcribed_unprocessed_pseudogene	olfactory receptor family 7 subfamily E member 104 pseudogene [Source:HGNC Symbol;Acc:HGNC:15343]	-	0	0	0	0	0	30	0	0	0	0	0	1.63528277061088
ENSG00000236172	0	0	0	0	0	102.27415185533	0	34.0913839517768	-7.86730052761744	0.0442652937116888	0.999896960203588	MIR7515HG	2	6615389	6650535	-	7129	lincRNA	MIR7515 host gene [Source:HGNC Symbol;Acc:HGNC:49838]	-	0	0	0	0	0	30	0	0	0	0	0	1.07168482315809
ENSG00000229064	0	0	0	0	0	102.27415185533	0	34.0913839517768	-7.86730052761744	0.0442652937116888	0.999896960203588	AC104073.1	7	65247608	65247758	-	151	processed_pseudogene	pseudogene similar to part of 24-dehydrocholesterol reductase DHCR24	-	0	0	0	0	0	30	0	0	0	0	0	50.596298703934
ENSG00000225741	0	0	0	0	0	102.27415185533	0	34.0913839517768	-7.86730052761744	0.0442652937116888	0.999896960203588	AC245517.1	22	22103219	22104857	+	1262	unprocessed_pseudogene	novel pseudogene	-	0	0	0	0	0	30	0	0	0	0	0	6.05391529658798
ENSG00000179157	0	0	0	0	0	102.27415185533	0	34.0913839517768	-7.86730052761744	0.0442652937116888	0.999896960203588	RPS2P28	6	43363479	43364219	+	741	processed_pseudogene	ribosomal protein S2 pseudogene 28 [Source:HGNC Symbol;Acc:HGNC:35780]	-	0	0	0	0	0	30	0	0	0	0	0	10.3104468344049
ENSG00000254310	0	0	0	0	0	102.27415185533	0	34.0913839517768	-7.86730052761744	0.0442652937116888	0.999896960203588	AC025755.1	5	78753596	78753873	+	278	processed_pseudogene	SMT3 suppressor of mif two 3 homolog 2 (S. cerevisiae) (SUMO2) pseudogene	-	0	0	0	0	0	30	0	0	0	0	0	27.482162245662
ENSG00000284377	0	0	0	0	0	102.27415185533	0	34.0913839517768	-7.86730052761744	0.0442652937116888	0.999896960203588	AL589669.1	X	147181064	147271894	+	1506	lincRNA	periphilin-1-like [Source:NCBI gene;Acc:105373347]	-	0	0	0	0	0	30	0	0	0	0	0	5.07306846234663
ENSG00000171446	0	0	0	0	0	102.27415185533	0	34.0913839517768	-7.86730052761744	0.0442652937116888	0.999896960203588	KRT27	17	40776808	40782534	-	1783	protein_coding	keratin 27 [Source:HGNC Symbol;Acc:HGNC:30841]	-	0	0	0	0	0	30	0	0	0	0	0	4.28493612130905
ENSG00000275772	0	0	0	0	0	102.27415185533	0	34.0913839517768	-7.86730052761744	0.0442652937116888	0.999896960203588	AC244157.2	22	22785643	22787268	-	1006	processed_pseudogene	CMT1A duplicated region transcript 15-like 2 (CDRT15L2) pseudogene	-	0	0	0	0	0	30	0	0	0	0	0	7.59447425874158
ENSG00000215455	0	0	0	0	0	102.27415185533	0	34.0913839517768	-7.86730052761744	0.0442652937116888	0.999896960203588	KRTAP10-1	21	44538981	44540195	-	1215	protein_coding	keratin associated protein 10-1 [Source:HGNC Symbol;Acc:HGNC:22966]	-	0	0	0	0	0	30	0	0	0	0	0	6.28809967431607
ENSG00000149506	0.655095633133034	0.723023781192967	0	1.51859094700732	0.736191285137576	34.0913839517768	0.459373138108667	12.1153887279739	-4.56774226811339	0.0443725495864226	0.999896960203588	ZP1	11	60867562	60875693	+	2436	protein_coding	zona pellucida glycoprotein 1 [Source:HGNC Symbol;Acc:HGNC:13187]	-	1	1	0	2	1	10	0.0194042111782813	0.0213366797609695	0	0.0448857014731427	0.021790637784851	1.04543529068063
ENSG00000173250	0	0	0	0	0.736191285137576	88.6375982746198	0	29.7912631865858	-7.67133622712993	0.0443734462488598	0.999896960203588	GPR151	5	146513103	146516190	-	3088	protein_coding	G protein-coupled receptor 151 [Source:HGNC Symbol;Acc:HGNC:23624]	-	0	0	0	0	1	26	0	0	0	0	0.0171897647810547	2.14422569852812
ENSG00000154133	5.89586069819731	7.95326159312263	9.35190018705275	18.9823868375915	9.57048670678848	81.8193214842644	7.73367415945756	36.7907316762148	-2.20365687633167	0.0444121935440628	0.999896960203588	ROBO4	11	124883691	124898500	-	7033	protein_coding	roundabout guidance receptor 4 [Source:HGNC Symbol;Acc:HGNC:17985]	-	9	11	9	25	13	24	0.0604888277936356	0.0812935690139256	0.0976386661125323	0.194336642948556	0.0981182876966674	0.869050601938749
ENSG00000260011	1.9652868993991	2.1690713435789	0	5.31506831452563	1.47238257027515	54.5462143228429	1.378119414326	20.4445550692146	-3.80543864957832	0.0444706588508025	0.999896960203588	AC132938.1	17	82381110	82382690	-	360	lincRNA	novel transcript	-	3	3	0	7	2	16	0.39390548691911	0.433134599147681	0	1.06304302988893	0.294899964688317	11.3185794137689
ENSG00000251271	1.9652868993991	2.1690713435789	2.07820004156728	2.27788642051098	4.41714771082545	51.1370759276652	2.07085276151509	19.2773700196672	-3.14853341489713	0.0444887301237692	0.999896960203588	ALG1L7P	4	3935447	3942519	+	768	unprocessed_pseudogene	asparagine-linked glycosylation 1-like 7, pseudogene [Source:HGNC Symbol;Acc:HGNC:44376]	-	3	3	2	3	6	15	0.184643196993333	0.203031843350475	0.198695815616157	0.213557751540187	0.414703075342946	4.97398509394143
ENSG00000213996	17.6875820945919	8.6762853743156	19.7429003948891	18.9823868375915	6.62572156623818	296.595040380458	15.3689226212656	107.401049594763	-2.79124833947936	0.044717844789099	0.999896960203588	TM6SF2	19	19264364	19273391	-	2188	protein_coding	transmembrane 6 superfamily member 2 [Source:HGNC Symbol;Acc:HGNC:11861]	-	27	12	19	25	9	87	0.583296973317147	0.285061162144726	0.66256154969629	0.624666183664166	0.218344580802136	10.1261970760753
ENSG00000269226	15.0671995620598	6.5072140307367	18.7038003741055	15.9452049435769	57.4229202407309	71.5919062987313	13.4260713223007	48.3200104943464	-1.8329549560026	0.0447415415139751	0.999896960203588	TMSB15B	X	104063871	104076212	-	3061	protein_coding	thymosin beta 15B [Source:NCBI gene;Acc:286527]	-	23	9	18	21	78	21	0.355171232896682	0.152821093459489	0.448672158620999	0.375069086011122	1.35262839079516	1.74715085691141
ENSG00000163154	0	0	0	0	2.20857385541273	75.001044693909	0	25.7365395164406	-7.45857412893939	0.0447573355431251	0.999896960203588	TNFAIP8L2	1	151156629	151159749	+	1178	protein_coding	TNF alpha induced protein 8 like 2 [Source:HGNC Symbol;Acc:HGNC:26277]	-	0	0	0	0	3	22	0	0	0	0	0.135183345442862	4.75610934619323
ENSG00000257890	0.655095633133034	1.44604756238593	0	3.79647736751831	0.736191285137576	37.5005223469545	0.700381065172989	14.0110636665368	-4.2111202054189	0.0448200146238357	0.999896960203588	AC011595.2	12	106050961	106058254	-	632	lincRNA	novel transcript	-	1	2	0	5	1	11	0.0747921810605905	0.164481493347221	0	0.432522028435821	0.083990496271989	4.43251329890476
ENSG00000104490	365.543363288233	333.313963129958	172.490603450084	634.771015849061	368.095642568788	705.69164780178	290.449309956092	569.519435406543	-0.966805045020764	0.0448891902234678	0.999896960203588	NCALD	8	101686543	102124907	-	8042	protein_coding	neurocalcin delta [Source:HGNC Symbol;Acc:HGNC:7655]	-	558	461	166	836	500	207	3.27977013231828	2.97948346491541	1.57493982474961	5.68325985496451	3.30029803804384	6.55512106685262
ENSG00000172640	0	0	0	1.51859094700732	0.736191285137576	30.6822455565991	0	10.9790092629147	-6.20437687766753	0.0449255832329276	0.999896960203588	OR10AD1	12	48202083	48203387	-	1305	protein_coding	olfactory receptor family 10 subfamily AD member 1 [Source:HGNC Symbol;Acc:HGNC:14819]	-	0	0	0	2	1	9	0	0	0	0.0837866427498664	0.0406758571983886	1.75633128834345
ENSG00000231181	0	0	0	1.51859094700732	0.736191285137576	30.6822455565991	0	10.9790092629147	-6.20437687766753	0.0449255832329276	0.999896960203588	AL954705.1	1	9576427	9576985	+	559	processed_pseudogene	ribosomal protein L9 (RPL9) pseudogene	-	0	0	0	2	1	9	0	0	0	0.195602090856128	0.0949588437279017	4.10020095042613
ENSG00000265939	0	0	0	0.759295473503661	1.47238257027515	30.6822455565991	0	10.9713078667927	-6.20331265218498	0.0449660031002614	0.999896960203588	UBE2CP2	18	22900486	22900995	-	510	processed_pseudogene	ubiquitin conjugating enzyme E2 C pseudogene 2 [Source:HGNC Symbol;Acc:HGNC:43551]	-	0	0	0	1	2	9	0	0	0	0.107197616459388	0.208164680956459	4.49414182605531
ENSG00000255237	2.62038253253214	2.1690713435789	11.43010022862	0.759295473503661	1.47238257027515	238.639687662438	5.40651803491036	80.2904552354055	-3.89294173503377	0.0450229932886634	0.999896960203588	AC138230.1	11	462930	463899	-	664	antisense	novel transcript	-	4	3	11	1	2	70	0.284750954399357	0.234832011586092	1.26399265837748	0.0823355186660961	0.159885523023786	26.8475340010332
ENSG00000224195	3.9305737987982	3.61511890596483	0	2.27788642051098	2.9447651405503	112.501567040864	2.51523090158768	39.2414062006416	-3.9174049505424	0.0450249826763471	0.999896960203588	AC022400.1	10	73813518	73814737	+	445	antisense	novel transcript	-	6	5	0	3	4	33	0.637330226026426	0.584001706715974	0	0.368567085804187	0.477141515900198	18.885494864547
ENSG00000223750	0	0.723023781192967	1.03910002078364	0	0	146.59295099264	0.587374600658869	48.8643169975468	-6.40267086414253	0.0450688751975472	0.999896960203588	SIRPB3P	20	1665283	1708200	-	1216	unprocessed_pseudogene	signal regulatory protein beta 3, pseudogene [Source:HGNC Symbol;Acc:HGNC:49209]	-	0	1	1	0	0	43	0	0.0427435459685211	0.0627460470366812	0	0	9.00553090692553
ENSG00000226521	1.31019126626607	2.1690713435789	0	0	0.736191285137576	132.95639741193	1.15975420328166	44.5641962323557	-5.22687363642749	0.045099403991224	0.999896960203588	AC087499.2	17	20716481	20737127	+	1500	transcribed_unprocessed_pseudogene	ribosomal protein S6 kinase B1 pseudogene [Source:NCBI gene;Acc:100287072]	-	2	3	0	0	1	39	0.0630248779070576	0.103952303795443	0	0	0.035387995762598	6.62136895705482
ENSG00000197714	28.1691122247205	28.9209512477187	7.27370014548548	31.1311144136501	32.3924165460533	245.457964452793	21.4545878726415	102.993831804166	-2.23804989194547	0.0451019403310705	0.999896960203588	ZNF460	19	57280051	57293569	+	3505	protein_coding	zinc finger protein 460 [Source:HGNC Symbol;Acc:HGNC:21628]	zf-C2H2	43	40	7	41	44	72	0.579900802425851	0.593165784852744	0.152380699679381	0.639515594911783	0.66636454217731	5.23141188311146
ENSG00000221643	1.31019126626607	0.723023781192967	0	4.55577284102197	0.736191285137576	34.0913839517768	0.677738349153012	13.1277826926455	-4.14587407831969	0.0451929161631791	0.999896960203588	SNORA77	1	203729581	203729705	+	125	snoRNA	small nucleolar RNA, H/ACA box 77 [Source:HGNC Symbol;Acc:HGNC:32663]	-	2	1	0	6	1	10	0.756298534884692	0.415809215181774	0	2.62419765092581	0.424655949151176	20.3734429447841
ENSG00000083454	1.31019126626607	0.723023781192967	14.547400290971	1.51859094700732	7.36191285137576	214.775718896194	5.52687177947666	74.5520742315257	-3.75974953102928	0.045428960770883	0.999896960203588	P2RX5	17	3672199	3696404	-	4190	protein_coding	purinergic receptor P2X 5 [Source:HGNC Symbol;Acc:HGNC:8536]	-	2	1	14	2	10	63	0.0225626054559872	0.0124048095221293	0.254937638365743	0.0260958398063426	0.126687335665625	3.82913754630488
ENSG00000132464	0	2.89209512477187	0	1.51859094700732	3.68095642568788	75.001044693909	0.964031708257289	26.7335306888681	-4.74395423974216	0.0455013535284602	0.999896960203588	ENAM	4	70628744	70686816	+	6522	protein_coding	enamelin [Source:HGNC Symbol;Acc:HGNC:3344]	-	0	4	0	2	5	22	0	0.0318774314000133	0	0.0167650366127837	0.040694567344294	0.859045815672435
ENSG00000251400	2.62038253253214	2.1690713435789	0	1.51859094700732	2.20857385541273	78.4101830890867	1.59648462537035	27.3791159638356	-4.03483829703412	0.0455970747148727	0.999896960203588	ALDH7A1P1	5	77290268	77291800	+	1533	processed_pseudogene	aldehyde dehydrogenase 7 family member A1 pseudogene 1 [Source:HGNC Symbol;Acc:HGNC:878]	-	4	3	0	2	3	23	0.1233363559825	0.101714582970101	0	0.0713252242586925	0.103878656837372	3.82085117196701
ENSG00000233268	0	0	0	0	0	98.8650134601528	0	32.9550044867176	-7.81813150037868	0.045616720075583	0.999896960203588	AL691449.1	1	9660828	9662626	-	421	processed_pseudogene	ribosomal protein L26 pseudogene (RPL26)	-	0	0	0	0	0	29	0	0	0	0	0	17.5424538420053
ENSG00000215326	0	0	0	0	0	98.8650134601528	0	32.9550044867176	-7.81813150037868	0.045616720075583	0.999896960203588	GPX1P2	21	27143344	27143949	-	606	processed_pseudogene	glutathione peroxidase pseudogene 2 [Source:HGNC Symbol;Acc:HGNC:4561]	-	0	0	0	0	0	29	0	0	0	0	0	12.187084269776
ENSG00000207144	0	0	0	0	0	98.8650134601528	0	32.9550044867176	-7.81813150037868	0.045616720075583	0.999896960203588	RNU6-1297P	1	155419397	155419500	+	104	snRNA	RNA, U6 small nuclear 1297, pseudogene [Source:HGNC Symbol;Acc:HGNC:48260]	-	0	0	0	0	0	29	0	0	0	0	0	71.0132025719637
ENSG00000248208	0	0	0	0	0	98.8650134601528	0	32.9550044867176	-7.81813150037868	0.045616720075583	0.999896960203588	WDR45P1	4	153658572	153659653	+	1082	processed_pseudogene	WD repeat domain 45 pseudogene 1 [Source:HGNC Symbol;Acc:HGNC:52406]	-	0	0	0	0	0	29	0	0	0	0	0	6.82566826939393
ENSG00000159189	0	0	0	0	0	98.8650134601528	0	32.9550044867176	-7.81813150037868	0.045616720075583	0.999896960203588	C1QC	1	22643630	22648110	+	1335	protein_coding	complement C1q C chain [Source:HGNC Symbol;Acc:HGNC:1245]	-	0	0	0	0	0	29	0	0	0	0	0	5.53211465729156
ENSG00000277120	0	0	0	0	0	98.8650134601528	0	32.9550044867176	-7.81813150037868	0.045616720075583	0.999896960203588	MIR6089	X	2609191	2609254	+	64	miRNA	microRNA 6089 [Source:HGNC Symbol;Acc:HGNC:50179]	-	0	0	0	0	0	29	0	0	0	0	0	115.396454179441
ENSG00000239053	0	0	0	0	0	98.8650134601528	0	32.9550044867176	-7.81813150037868	0.045616720075583	0.999896960203588	RNU7-138P	2	10744186	10744249	+	64	snRNA	RNA, U7 small nuclear 138 pseudogene [Source:HGNC Symbol;Acc:HGNC:45672]	-	0	0	0	0	0	29	0	0	0	0	0	115.396454179441
ENSG00000164399	0	0	0	0	0	98.8650134601528	0	32.9550044867176	-7.81813150037868	0.045616720075583	0.999896960203588	IL3	5	132060529	132063204	+	1050	protein_coding	interleukin 3 [Source:HGNC Symbol;Acc:HGNC:6011]	-	0	0	0	0	0	29	0	0	0	0	0	7.03368863569926
ENSG00000206867	0	0	0	0	0	98.8650134601528	0	32.9550044867176	-7.81813150037868	0.045616720075583	0.999896960203588	RNU6-356P	8	41032892	41032998	+	107	snRNA	RNA, U6 small nuclear 356, pseudogene [Source:HGNC Symbol;Acc:HGNC:47319]	-	0	0	0	0	0	29	0	0	0	0	0	69.0221782007872
ENSG00000265113	0	0	1.03910002078364	0	0	177.27519654924	0.346366673594546	59.0917321830798	-7.49881345669593	0.0456896627019119	0.999896960203588	AC026474.1	16	69240549	69241929	+	428	sense_intronic	novel transcript, sense intronic to SNTB2	-	0	0	1	0	0	52	0	0	0.178269142982721	0	0	30.9409764348356
ENSG00000163116	0.655095633133034	2.1690713435789	0	2.27788642051098	2.20857385541273	44.3187991373099	0.941388992237312	16.2684198044112	-4.01443805290198	0.0457610939526205	0.999896960203588	STPG2	4	97184093	98143240	-	5836	protein_coding	sperm tail PG-rich repeat containing 2 [Source:HGNC Symbol;Acc:HGNC:28712]	-	1	3	0	3	3	13	0.00809949596132509	0.0267183782887534	0	0.0281035560628621	0.0272868370342171	0.567286579596884
ENSG00000109927	42.5812161536472	33.2590939348765	14.547400290971	50.8727967247453	53.0057725299054	197.730026920306	30.1292367931649	100.536198724985	-1.70912196100686	0.0458972650066091	0.999896960203588	TECTA	11	121101173	121191493	+	8383	protein_coding	tectorin alpha [Source:HGNC Symbol;Acc:HGNC:11720]	-	65	46	14	67	72	58	0.366511129424915	0.285208515721722	0.127423202284679	0.436948891138886	0.455911194364856	1.76198808719652
ENSG00000258181	0.655095633133034	2.1690713435789	0	0.759295473503661	4.41714771082545	47.7279375324876	0.941388992237312	17.6347935722722	-4.14144285700776	0.0459657850884059	0.999896960203588	AC008083.2	12	47248124	47257539	+	510	lincRNA	novel transcript	-	1	3	0	1	6	14	0.0926836439809671	0.305742069986598	0	0.107197616459388	0.624494042869377	6.99088728497493
ENSG00000169347	0	0.723023781192967	0	1.51859094700732	0.736191285137576	30.6822455565991	0.241007927064322	10.9790092629147	-5.22454546152552	0.0460251856503599	0.999896960203588	GP2	16	20309572	20327808	-	4048	protein_coding	glycoprotein 2 [Source:HGNC Symbol;Acc:HGNC:4441]	-	0	1	0	2	1	9	0	0.0128399584727573	0	0.0270112571118023	0.0131131407223066	0.566208579863688
ENSG00000255158	1.31019126626607	0.723023781192967	0	0.759295473503661	0	85.2284598794421	0.677738349153012	28.6625851176486	-5.33886994383352	0.046081577176984	0.999896960203588	AC131934.1	11	665910	678391	+	912	antisense	novel transcript	-	2	1	0	1	0	25	0.103659338662924	0.0569913946246948	0	0.0599460355200524	0	6.98103171079498
ENSG00000184617	1.9652868993991	0.723023781192967	0	0.759295473503661	1.47238257027515	57.9553527180206	0.896103560197356	20.0623435872665	-4.39407247552293	0.0462327481342104	0.999896960203588	ZNF840P	20	46484461	46492640	+	1996	unprocessed_pseudogene	zinc finger protein 840, pseudogene [Source:HGNC Symbol;Acc:HGNC:34344]	-	3	1	0	1	2	17	0.0710450778010419	0.0260401562613836	0	0.0273901725422284	0.0531883703846664	2.16901634557446
ENSG00000182257	0	1.44604756238593	0	0	1.47238257027515	102.27415185533	0.482015854128645	34.5821781418685	-6.10817490454884	0.0462778816187774	0.999896960203588	PRR34	22	46049478	46054144	-	2817	protein_coding	proline rich 34 [Source:HGNC Symbol;Acc:HGNC:25606]	-	0	2	0	0	2	30	0	0.0369017762852124	0	0	0.0376868964457913	2.71211966783601
ENSG00000224287	3.27547816566517	0.723023781192967	0	7.59295473503661	0.736191285137576	61.3644911131983	1.33283398228605	23.2312123777908	-4.04582299580751	0.0464442463028675	0.999896960203588	MSL3P1	2	233865437	233868444	-	2278	transcribed_processed_pseudogene	MSL complex subunit 3 pseudogene 1 [Source:HGNC Symbol;Acc:HGNC:17837]	-	5	1	0	10	1	18	0.103750347739889	0.0228165723870596	0	0.239994663715047	0.0233020165249768	2.01230231017402
ENSG00000124549	37.995546721716	27.4749036853327	17.6647003533219	44.0391374632124	38.2819468271539	225.003134081727	27.7117169201235	102.441406124031	-1.85811003040179	0.0464779240534057	0.999896960203588	BTN2A3P	6	26421391	26432383	+	4177	transcribed_unprocessed_pseudogene	butyrophilin subfamily 2 member A3, pseudogene [Source:HGNC Symbol;Acc:HGNC:13229]	-	58	38	17	58	52	66	0.656351972457986	0.472849837709702	0.310530592373061	0.759134664799783	0.660824436074371	4.02396227662123
ENSG00000136110	4.58566943193124	2.1690713435789	0	21.2602732581025	5.15333899596303	30.6822455565991	2.25158025850338	19.0319526035549	-3.00873843279408	0.0466017363836126	0.999896960203588	CNMD	13	52703264	52739812	-	1628	protein_coding	chondromodulin [Source:HGNC Symbol;Acc:HGNC:17005]	-	7	3	0	28	7	9	0.203243617329271	0.0957791496886763	0	0.940283761081117	0.228239530409877	1.40786998236376
ENSG00000285671	0	1.44604756238593	0	0	0.736191285137576	112.501567040864	0.482015854128645	37.7459194420004	-6.23661730921852	0.0467768770220475	0.999896960203588	AL139405.1	10	14372001	14377586	+	2591	lincRNA	novel transcript	-	0	2	0	0	1	33	0	0.0401205340777474	0	0	0.0204870681759541	3.24355276523482
ENSG00000233347	0	0	0	0.759295473503661	0	85.2284598794421	0	28.6625851176486	-7.61534934361956	0.0468285568580648	0.999896960203588	ERP29P1	20	52110344	52111049	-	706	processed_pseudogene	endoplasmic reticulum lumenal protein 29 pseudogene 1 [Source:HGNC Symbol;Acc:HGNC:24625]	-	0	0	0	1	0	25	0	0	0	0.0774373716632972	0	9.01798997201845
ENSG00000229122	2.62038253253214	3.61511890596483	2.07820004156728	7.59295473503661	5.15333899596303	40.9096607421322	2.77123382668808	17.8853181577106	-2.59629093697127	0.0468303280398967	0.999896960203588	AGBL5-IT1	2	27061038	27061815	+	339	sense_intronic	AGBL5 intronic transcript 1 [Source:HGNC Symbol;Acc:HGNC:41484]	-	4	5	2	10	7	12	0.557742282363342	0.766609909995895	0.45014273272333	1.61270750425628	1.09608836432826	9.01479776317879
ENSG00000253965	0	0	0	0	0.736191285137576	85.2284598794421	0	28.6548837215265	-7.61495704525258	0.0468443107065177	0.999896960203588	AC008438.2	5	140348484	140357794	-	570	antisense	novel transcript	-	0	0	0	0	1	25	0	0	0	0	0.0931263046384159	11.169650737272
ENSG00000075702	347.855781193641	211.122944108346	134.043902681089	321.181985292049	497.665308753001	610.235772736805	231.007542661026	476.361022260618	-1.0385683723138	0.0469923226964906	0.999896960203588	WDR62	19	36054881	36105106	+	9812	protein_coding	WD repeat domain 62 [Source:HGNC Symbol;Acc:HGNC:24502]	-	531	292	129	423	676	179	2.55805723873682	1.54678315879889	1.00311821467203	2.35688359139663	3.65709617848292	4.64590079381924
ENSG00000268756	5.89586069819731	0.723023781192967	0	4.55577284102197	0.736191285137576	126.138120621574	2.20629482646342	43.8100282492446	-4.26804867608019	0.0470273595066244	0.999896960203588	AC104534.1	19	38820166	38823223	+	566	antisense	novel transcript, antisense to ECH1	-	9	1	0	6	1	37	0.75162177716014	0.0918306570631125	0	0.579548951176196	0.0937844410669559	16.6479105335029
ENSG00000251381	0	0	1.03910002078364	0	0	156.820366178173	0.346366673594546	52.2734553927245	-7.52445950751297	0.0470397616915786	0.999896960203588	LINC00958	11	12961842	12989548	-	2870	lincRNA	long intergenic non-protein coding RNA 958 [Source:HGNC Symbol;Acc:HGNC:48671]	-	0	0	1	0	0	46	0	0	0.0265850847374928	0	0	4.08178734956475
ENSG00000221849	0	0	0	0	0	95.4558750649751	0	31.8186250216584	-7.76722901437019	0.047052440766685	0.999896960203588	AC018880.1	2	103527620	103529261	+	1319	processed_pseudogene	zinc finger protein 547 (ZNF547) pseudogene	-	0	0	0	0	0	28	0	0	0	0	0	5.40614482992754
ENSG00000201758	0	0	0	0	0	95.4558750649751	0	31.8186250216584	-7.76722901437019	0.047052440766685	0.999896960203588	RN7SKP55	1	244943910	244944216	+	307	misc_RNA	RNA, 7SK small nuclear pseudogene 55 [Source:HGNC Symbol;Acc:HGNC:45779]	-	0	0	0	0	0	28	0	0	0	0	0	23.2270522171805
ENSG00000253439	0	0	0	0	0	95.4558750649751	0	31.8186250216584	-7.76722901437019	0.047052440766685	0.999896960203588	CDC42P5	5	173085342	173086210	-	553	processed_pseudogene	cell division cycle 42 pseudogene 5 [Source:HGNC Symbol;Acc:HGNC:44429]	-	0	0	0	0	0	28	0	0	0	0	0	12.8945841422684
ENSG00000254265	0	0	0	0	0	95.4558750649751	0	31.8186250216584	-7.76722901437019	0.047052440766685	0.999896960203588	AC100810.2	8	1730206	1731452	+	927	processed_pseudogene	DNA fragmentation factor, 45kDa, alpha polypeptide (DFFA) pseudogene	-	0	0	0	0	0	28	0	0	0	0	0	7.69223843654199
ENSG00000263220	0	0	0	0	0	95.4558750649751	0	31.8186250216584	-7.76722901437019	0.047052440766685	0.999896960203588	AC015727.1	17	5364315	5371626	-	512	antisense	novel transcript, antisense to RABEP1	-	0	0	0	0	0	28	0	0	0	0	0	13.927158263036
ENSG00000225701	0	0	0	0	0	95.4558750649751	0	31.8186250216584	-7.76722901437019	0.047052440766685	0.999896960203588	EIF4A1P13	7	88448788	88449017	-	230	processed_pseudogene	eukaryotic translation initiation factor 4A1 pseudogene 13 [Source:HGNC Symbol;Acc:HGNC:37934]	-	0	0	0	0	0	28	0	0	0	0	0	31.0030653507584
ENSG00000188558	0	0	0	0	0	95.4558750649751	0	31.8186250216584	-7.76722901437019	0.047052440766685	0.999896960203588	OR2G6	1	248508073	248527337	+	6197	protein_coding	olfactory receptor family 2 subfamily G member 6 [Source:HGNC Symbol;Acc:HGNC:27019]	-	0	0	0	0	0	28	0	0	0	0	0	1.15067049066878
ENSG00000240995	0	0	0	0	0	95.4558750649751	0	31.8186250216584	-7.76722901437019	0.047052440766685	0.999896960203588	AC069454.1	17	49148339	49149111	-	468	processed_pseudogene	ribosomal protein S10 (RPS10) pseudogene	-	0	0	0	0	0	28	0	0	0	0	0	15.2365492108428
ENSG00000284692	0	0	0	0	0	95.4558750649751	0	31.8186250216584	-7.76722901437019	0.047052440766685	0.999896960203588	Z98259.3	1	5478736	5493057	-	2316	lincRNA	uncharacterized LOC105376686 [Source:NCBI gene;Acc:105376686]	-	0	0	0	0	0	28	0	0	0	0	0	3.07888818250191
ENSG00000234455	0	0	0	0	0	95.4558750649751	0	31.8186250216584	-7.76722901437019	0.047052440766685	0.999896960203588	AC067960.1	2	121081437	121088726	-	812	lincRNA	novel transcript	-	0	0	0	0	0	28	0	0	0	0	0	8.78165644171727
ENSG00000250053	0	0	0	0	0	95.4558750649751	0	31.8186250216584	-7.76722901437019	0.047052440766685	0.999896960203588	RARRES2P4	4	190037916	190038399	-	484	processed_pseudogene	retinoic acid receptor responder 2 pseudogene 4 [Source:HGNC Symbol;Acc:HGNC:48703]	-	0	0	0	0	0	28	0	0	0	0	0	14.7328616336248
ENSG00000185372	0	0	0	0	0	95.4558750649751	0	31.8186250216584	-7.76722901437019	0.047052440766685	0.999896960203588	OR2V1	5	181123122	181131169	-	2785	protein_coding	olfactory receptor family 2 subfamily V member 1 [Source:HGNC Symbol;Acc:HGNC:8280]	-	0	0	0	0	0	28	0	0	0	0	0	2.56039677941631
ENSG00000201594	0	0	0	0	0	95.4558750649751	0	31.8186250216584	-7.76722901437019	0.047052440766685	0.999896960203588	RNA5SP517	X	146427456	146427572	-	117	rRNA_pseudogene	RNA, 5S ribosomal pseudogene 517 [Source:HGNC Symbol;Acc:HGNC:43417]	-	0	0	0	0	0	28	0	0	0	0	0	60.9461968433712
ENSG00000227069	0	0	0	0	0	95.4558750649751	0	31.8186250216584	-7.76722901437019	0.047052440766685	0.999896960203588	CNN2P2	9	40346144	40347052	-	909	processed_pseudogene	calponin 2 pseudogene 2 [Source:HGNC Symbol;Acc:HGNC:39527]	-	0	0	0	0	0	28	0	0	0	0	0	7.84455998974084
ENSG00000219438	0	0	0	0	0	95.4558750649751	0	31.8186250216584	-7.76722901437019	0.047052440766685	0.999896960203588	FAM19A5	22	48489460	48850912	+	3173	protein_coding	family with sequence similarity 19 member A5, C-C motif chemokine like [Source:HGNC Symbol;Acc:HGNC:21592]	-	0	0	0	0	0	28	0	0	0	0	0	2.24730697468466
ENSG00000269956	1.9652868993991	0	0	3.03718189401465	1.47238257027515	51.1370759276652	0.655095633133034	18.5488801306517	-4.7221332615921	0.0470790406520767	0.999896960203588	MKNK1-AS1	1	46538696	46570255	+	2445	antisense	MKNK1 antisense RNA 1 [Source:HGNC Symbol;Acc:HGNC:44129]	-	3	0	0	4	2	15	0.0579983539022003	0	0	0.0894409560642745	0.0434208536964393	1.56238059392516
ENSG00000163958	1.31019126626607	0.723023781192967	0	0.759295473503661	2.9447651405503	37.5005223469545	0.677738349153012	13.7348609870028	-4.21518985051801	0.0470914458313596	0.999896960203588	ZDHHC19	3	196197449	196211437	-	2432	protein_coding	zinc finger DHHC-type containing 19 [Source:HGNC Symbol;Acc:HGNC:20713]	-	2	1	0	1	4	11	0.0388722519985964	0.0213717729842606	0	0.0224797633200197	0.0873059105985149	1.15187023228117
ENSG00000265490	0.655095633133034	0	0	0.759295473503661	2.20857385541273	27.2731071614215	0.218365211044345	10.0803254967793	-5.09672412853332	0.0471307314322705	0.999896960203588	AP001178.2	18	706523	707648	+	326	antisense	novel transcript, antisense to ENOSF1	-	1	0	0	1	3	8	0.144995884755501	0	0	0.167701792620515	0.488484604084942	6.24952237570064
ENSG00000185002	3.27547816566517	0.723023781192967	9.35190018705275	2.27788642051098	1.47238257027515	173.866058154062	4.45013404463696	59.205442381616	-3.73178953672044	0.0472422527126586	0.999896960203588	RFX6	6	116877212	116932163	+	4093	protein_coding	regulatory factor X6 [Source:HGNC Symbol;Acc:HGNC:21478]	RFX	5	1	9	3	2	51	0.0577432915102531	0.0126987910817791	0.167772474656594	0.0400714276039246	0.0259379397233799	3.17323964752012
ENSG00000139618	89.0930061060926	117.852876334454	29.0948005819419	159.452049435769	152.391596023478	303.413317170814	78.6802276741627	205.08565421002	-1.36979341452016	0.0473083672586789	0.999896960203588	BRCA2	13	32315474	32400266	+	12273	protein_coding	BRCA2, DNA repair associated [Source:HGNC Symbol;Acc:HGNC:1101]	-	136	163	28	210	207	89	0.523795123158142	0.690304958798064	0.174071328078296	0.935457078367183	0.895296397318235	1.84677383492808
ENSG00000263069	7.86114759759641	10.1223329367015	14.547400290971	9.8708411555476	5.15333899596303	228.412272476905	10.8436269417563	81.1454842094718	-2.88796103007411	0.0473893055226275	0.999896960203588	AC124319.2	17	80351828	80415168	-	3983	antisense	uncharacterized LOC100294362 [Source:NCBI gene;Acc:100294362]	-	12	14	14	13	7	67	0.142411222988581	0.182692976793398	0.268186970814075	0.178438412534708	0.0932899712546521	4.28389617530923
ENSG00000278794	0	0	0	0.759295473503661	0.736191285137576	34.0913839517768	0	11.862290236806	-6.31958400565115	0.0475138907785193	0.999896960203588	RF00017	17	1101007	1101273	-	267	misc_RNA		-	0	0	0	1	1	10	0	0	0	0.204759492113437	0.198808964958416	9.5381287194682
ENSG00000265944	1.31019126626607	0.723023781192967	0	1.51859094700732	2.20857385541273	34.0913839517768	0.677738349153012	12.6061829180656	-4.07866722525607	0.0476406876938104	0.999896960203588	LINC01387	18	6511416	6590653	+	603	lincRNA	long intergenic non-protein coding RNA 1387 [Source:HGNC Symbol;Acc:HGNC:44660]	-	2	1	0	2	3	10	0.156778303251387	0.0861959401288917	0	0.181329301473591	0.264089520616403	4.22335052752572
ENSG00000258521	1.31019126626607	0.723023781192967	5.1955001039182	2.27788642051098	0.736191285137576	98.8650134601528	2.40957171712574	33.9596970552671	-3.81629342966154	0.0477767533522118	0.999896960203588	AL157871.2	14	100339832	100340554	+	552	antisense	novel transcript, antisense to WARS	-	2	1	5	3	1	29	0.171263255182222	0.0941596954668871	0.691115880404025	0.297123828229825	0.0961630319635816	13.3792990352975
ENSG00000088320	0	0	0	0	2.20857385541273	71.5919062987313	0	24.6001600513814	-7.39307594538022	0.0477787420672579	0.999896960203588	REM1	20	31475293	31484905	+	1665	protein_coding	RRAD and GEM like GTPase 1 [Source:HGNC Symbol;Acc:HGNC:15922]	-	0	0	0	0	3	21	0	0	0	0	0.0956432317908055	3.21202929309659
ENSG00000100344	31.4445903903856	24.5828085605609	60.2678012054511	60.7436378802929	53.741963815043	293.185901985281	38.7650667187992	135.890501226872	-1.79483642507818	0.047791765193599	0.999896960203588	PNPLA3	22	43923739	43964488	+	3232	protein_coding	patatin like phospholipase domain containing 3 [Source:HGNC Symbol;Acc:HGNC:18590]	-	48	34	58	80	73	86	0.702009778667721	0.546778825656726	1.36923057097867	1.35323723748237	1.19894354455584	6.7764390982806
ENSG00000268678	4.58566943193124	0.723023781192967	0	1.51859094700732	0.736191285137576	115.910705436041	1.76956440437473	39.3884958893954	-4.42841400739227	0.0478388281078157	0.999896960203588	AC005261.2	19	57350848	57352012	-	1045	antisense	novel transcript, antisense to ZNF304	-	7	1	0	2	1	34	0.316632161734022	0.0497379443997337	0	0.104633080180455	0.0507961661664087	8.28585000146721
ENSG00000259972	11.7917213963946	10.8453567178945	10.3910002078364	14.4266139965696	8.83429542165091	170.456919758884	11.0093594407085	64.5726097257015	-2.52258107252936	0.0479859856721005	0.999896960203588	AC009120.2	16	74305127	74335346	-	3297	processed_transcript	novel transcript, antisense to PSMD7	-	18	15	10	19	12	50	0.258063649300964	0.23647020881584	0.23142005822446	0.31505759887518	0.193201068767596	3.86211763436156
ENSG00000273264	0	0	0	0	2.9447651405503	68.1827679035537	0	23.709177681368	-7.33949261064063	0.0480054290160389	0.999896960203588	AL360219.1	1	85467295	85467660	+	366	lincRNA	novel transcript	-	0	0	0	0	4	20	0	0	0	0	0.580131078075378	13.91628616447
ENSG00000264920	45.8566943193124	47.7195695587358	71.6979014340711	41.7612510427014	66.9934069475194	627.281464712694	55.0913884373731	245.345374234305	-2.14634913037738	0.0480471842688809	0.999896960203588	AC018521.5	17	47891255	47895812	-	4286	processed_transcript	uncharacterized LOC102724532 [Source:NCBI gene;Acc:102724532]	-	70	66	69	55	91	184	0.772003287475624	0.800379380599541	1.22833512145723	0.70156162895143	1.12703252953678	10.9330188457777
ENSG00000259462	1.31019126626607	0	0	0.759295473503661	1.47238257027515	47.7279375324876	0.436730422088689	16.6532051920888	-5.10823347597689	0.0480813730717686	0.999896960203588	CPEB1-AS1	15	82647770	82692820	+	5014	antisense	CPEB1 antisense RNA 1 [Source:HGNC Symbol;Acc:HGNC:27523]	-	2	0	0	1	2	14	0.0188546702952905	0	0	0.0109036267240303	0.0211735116250088	0.711079480521981
ENSG00000225194	2.62038253253214	0	0	3.03718189401465	1.47238257027515	68.1827679035537	0.873460844177378	24.2307774559478	-4.71581467448625	0.0481736901964726	0.999896960203588	LINC00092	9	96019724	96027993	-	4849	lincRNA	long intergenic non-protein coding RNA 92 [Source:HGNC Symbol;Acc:HGNC:31408]	-	4	0	0	4	2	20	0.0389925002518402	0	0	0.0450986053984638	0.0218939961410176	1.05039404747288
ENSG00000091128	15.0671995620598	39.0432841844202	39.4858007897783	32.6497053606574	44.1714771082545	340.913839517768	31.1987615120861	139.245007328893	-2.14427804103213	0.0482717284459603	0.999896960203588	LAMB4	7	108023548	108130356	-	7016	protein_coding	laminin subunit beta 4 [Source:HGNC Symbol;Acc:HGNC:6491]	-	23	54	38	43	60	100	0.154957118571372	0.40004449864267	0.413251046389819	0.335068946544238	0.453950914856588	3.62981808451826
ENSG00000248858	2.62038253253214	1.44604756238593	0	6.83365926153295	2.9447651405503	37.5005223469545	1.35547669830602	15.7596489163459	-3.42817368887413	0.0483404909296187	0.999896960203588	FLJ46284	8	92699742	92879502	-	8071	processed_transcript	uncharacterized LOC441369 [Source:NCBI gene;Acc:441369]	-	4	2	0	9	4	11	0.0234264197399545	0.0128797303674196	0	0.0609635806651704	0.02630751760322	0.347088143341322
ENSG00000255346	5.89586069819731	0.723023781192967	3.11730006235092	0	2.20857385541273	194.320888525128	3.24539484724706	65.5098207935136	-4.32080991469659	0.0485307878065217	0.999896960203588	NOX5	15	68930525	69062743	+	12511	protein_coding	NADPH oxidase 5 [Source:HGNC Symbol;Acc:HGNC:14874]	-	9	1	3	0	3	57	0.0340035109801486	0.00415443624791957	0.0182957061457768	0	0.0127284774144106	1.16026521446396
ENSG00000274184	3.9305737987982	0.723023781192967	2.07820004156728	1.51859094700732	1.47238257027515	85.2284598794421	2.24393254051948	29.4064777989082	-3.66982641626718	0.0485398984963026	0.999896960203588	AC011815.2	18	35268218	35270238	+	2021	lincRNA	novel transcript, antisense to ZSCAN30	-	6	1	2	2	2	25	0.140332484206709	0.0257180365649291	0.0755063762460212	0.0541027059814822	0.0525304241899031	3.15027259784514
ENSG00000264735	0	0	0	0	0	92.0467366697974	0	30.6822455565991	-7.71446856560167	0.0485807097568671	0.999896960203588	AC145207.7	17	81965632	81966589	-	958	lincRNA	novel transcript	-	0	0	0	0	0	27	0	0	0	0	0	7.17749164286495
ENSG00000274308	0	0	0	0	0	92.0467366697974	0	30.6822455565991	-7.71446856560167	0.0485807097568671	0.999896960203588	AC244093.1	17	37140611	37141424	-	814	processed_pseudogene	ribosomal protein S2 (RPS2) pseudogene	-	0	0	0	0	0	27	0	0	0	0	0	8.44721989418259
ENSG00000224999	0	0	0	0	0	92.0467366697974	0	30.6822455565991	-7.71446856560167	0.0485807097568671	0.999896960203588	VTA1P1	6	169296471	169297959	-	866	processed_pseudogene	vesicle trafficking 1 pseudogene 1 [Source:HGNC Symbol;Acc:HGNC:50483]	-	0	0	0	0	0	27	0	0	0	0	0	7.93999652871204
ENSG00000233437	0	0	0	0	0	92.0467366697974	0	30.6822455565991	-7.71446856560167	0.0485807097568671	0.999896960203588	AC118758.1	7	56875385	56882146	-	610	transcribed_unprocessed_pseudogene	phosphorylase kinase catalytic subunit gamma 1 pseudogene [Source:NCBI gene;Acc:100130849]	-	0	0	0	0	0	27	0	0	0	0	0	11.2721917932207
ENSG00000251688	0	0	0	0	0	92.0467366697974	0	30.6822455565991	-7.71446856560167	0.0485807097568671	0.999896960203588	LINC02507	4	147567606	147594587	+	1028	lincRNA	long intergenic non-protein coding RNA 2507 [Source:HGNC Symbol;Acc:HGNC:53496]	-	0	0	0	0	0	27	0	0	0	0	0	6.68875193955703
ENSG00000226570	0	0	0	0	0	92.0467366697974	0	30.6822455565991	-7.71446856560167	0.0485807097568671	0.999896960203588	AL450304.1	1	182955390	182956148	-	759	processed_pseudogene	natural cytotoxicity triggering receptor 1 (NCR1) pseudogene	-	0	0	0	0	0	27	0	0	0	0	0	9.05933727781901
ENSG00000250302	0	0	0	0	0	92.0467366697974	0	30.6822455565991	-7.71446856560167	0.0485807097568671	0.999896960203588	LINC01618	4	52789994	52815464	+	727	lincRNA	long intergenic non-protein coding RNA 1618 [Source:HGNC Symbol;Acc:HGNC:27195]	-	0	0	0	0	0	27	0	0	0	0	0	9.4580976531838
ENSG00000228135	0	0	0	0	0	92.0467366697974	0	30.6822455565991	-7.71446856560167	0.0485807097568671	0.999896960203588	LINC01494	2	218900811	218930636	-	1011	antisense	long intergenic non-protein coding RNA 1494 [Source:HGNC Symbol;Acc:HGNC:51152]	-	0	0	0	0	0	27	0	0	0	0	0	6.80122353497985
ENSG00000269535	0	0	0	0	0	92.0467366697974	0	30.6822455565991	-7.71446856560167	0.0485807097568671	0.999896960203588	AC010320.4	19	52300693	52345229	-	1905	antisense	novel transcript, antisense to ZNF480 and ZNF610	-	0	0	0	0	0	27	0	0	0	0	0	3.60946823824915
ENSG00000251286	0	0	0	0	0	92.0467366697974	0	30.6822455565991	-7.71446856560167	0.0485807097568671	0.999896960203588	AC097522.1	4	52440494	52441535	-	1042	processed_pseudogene	metallophosphoesterase 1 (MPPE1) pseudogene	-	0	0	0	0	0	27	0	0	0	0	0	6.59888387127123
ENSG00000264435	0	0	0	0	0	92.0467366697974	0	30.6822455565991	-7.71446856560167	0.0485807097568671	0.999896960203588	AC104982.2	17	29972514	29973027	+	514	transcribed_processed_pseudogene	non-metastatic cells 4, protein expressed in (NME4) pseudogene	-	0	0	0	0	0	27	0	0	0	0	0	13.3775038791141
ENSG00000270518	0	0	0	0	0	92.0467366697974	0	30.6822455565991	-7.71446856560167	0.0485807097568671	0.999896960203588	AC008626.1	19	22770937	22771191	+	255	unprocessed_pseudogene	zinc finger protein 99 (ZNF99) pseudogene	-	0	0	0	0	0	27	0	0	0	0	0	26.9648509563319
ENSG00000283542	0	0	0	0	0	92.0467366697974	0	30.6822455565991	-7.71446856560167	0.0485807097568671	0.999896960203588	OASL2P	12	121053732	121059670	-	532	unitary_pseudogene	2'-5' oligoadenylate synthetase like 2, pseudogene [Source:HGNC Symbol;Acc:HGNC:53738]	-	0	0	0	0	0	27	0	0	0	0	0	12.9248815674147
ENSG00000214141	0	0	0	0	0	92.0467366697974	0	30.6822455565991	-7.71446856560167	0.0485807097568671	0.999896960203588	ACTN4P2	1	37776670	37779418	+	1892	processed_pseudogene	actinin alpha 4 pseudogene 2 [Source:HGNC Symbol;Acc:HGNC:44032]	-	0	0	0	0	0	27	0	0	0	0	0	3.63426902424135
ENSG00000224920	0	0	0	0	0	92.0467366697974	0	30.6822455565991	-7.71446856560167	0.0485807097568671	0.999896960203588	TACC1P1	10	37523011	37544701	+	1454	unprocessed_pseudogene	transforming acidic coiled-coil containing protein 1 pseudogene 1 [Source:HGNC Symbol;Acc:HGNC:44974]	-	0	0	0	0	0	27	0	0	0	0	0	4.7290488265919
ENSG00000241776	0	0	0	0	0	92.0467366697974	0	30.6822455565991	-7.71446856560167	0.0485807097568671	0.999896960203588	AC117482.1	3	84691681	84692591	-	911	processed_pseudogene	transmembrane protein 183B (TMEM183B) pseudogene	-	0	0	0	0	0	27	0	0	0	0	0	7.54779033355063
ENSG00000250025	0	0	0	0	0	92.0467366697974	0	30.6822455565991	-7.71446856560167	0.0485807097568671	0.999896960203588	AC011396.2	5	146307098	146376963	-	874	antisense	novel transcript, antisense to POU4F3	-	0	0	0	0	0	27	0	0	0	0	0	7.86731921494808
ENSG00000269419	0	0	0	0	0	92.0467366697974	0	30.6822455565991	-7.71446856560167	0.0485807097568671	0.999896960203588	AC008737.2	19	16712317	16712434	+	118	processed_pseudogene	transmembrane protein 38A (TMEM38A) pseudogene	-	0	0	0	0	0	27	0	0	0	0	0	58.2714999480053
ENSG00000236179	0	0	0	0	0	92.0467366697974	0	30.6822455565991	-7.71446856560167	0.0485807097568671	0.999896960203588	PRAMEF35P	1	13104403	13105689	-	891	unprocessed_pseudogene	PRAME family member 35, pseudogene [Source:HGNC Symbol;Acc:HGNC:51896]	-	0	0	0	0	0	27	0	0	0	0	0	7.71721323666063
ENSG00000259690	0	0	0	0	0	92.0467366697974	0	30.6822455565991	-7.71446856560167	0.0485807097568671	0.999896960203588	AC107980.1	15	29373602	29376956	-	3355	sense_intronic	novel transcript	-	0	0	0	0	0	27	0	0	0	0	0	2.04948941694922
ENSG00000226825	0	0	0	0	0	92.0467366697974	0	30.6822455565991	-7.71446856560167	0.0485807097568671	0.999896960203588	LINC01509	9	107420284	107430802	-	449	lincRNA	long intergenic non-protein coding RNA 1509 [Source:HGNC Symbol;Acc:HGNC:51193]	-	0	0	0	0	0	27	0	0	0	0	0	15.3141135720816
ENSG00000222111	0	0	0	0	0	92.0467366697974	0	30.6822455565991	-7.71446856560167	0.0485807097568671	0.999896960203588	RN7SKP148	5	175628188	175628462	+	275	misc_RNA	RNA, 7SK small nuclear pseudogene 148 [Source:HGNC Symbol;Acc:HGNC:45872]	-	0	0	0	0	0	27	0	0	0	0	0	25.0037708867805
ENSG00000253260	0	0	0	0	0	92.0467366697974	0	30.6822455565991	-7.71446856560167	0.0485807097568671	0.999896960203588	AC087664.1	8	59561327	59593701	-	358	lincRNA	novel transcript	-	0	0	0	0	0	27	0	0	0	0	0	19.2068072454319
ENSG00000202124	0	0	0	0	0	92.0467366697974	0	30.6822455565991	-7.71446856560167	0.0485807097568671	0.999896960203588	RNY4P3	16	50098264	50098358	+	95	misc_RNA	RNA, Ro-associated Y4 pseudogene 3 [Source:HGNC Symbol;Acc:HGNC:10247]	-	0	0	0	0	0	27	0	0	0	0	0	72.3793367775224
ENSG00000207711	0	0	0	0	0	92.0467366697974	0	30.6822455565991	-7.71446856560167	0.0485807097568671	0.999896960203588	MIR525	19	53697533	53697617	+	85	miRNA	microRNA 525 [Source:HGNC Symbol;Acc:HGNC:32102]	-	0	0	0	0	0	27	0	0	0	0	0	80.8945528689956
ENSG00000279928	1.9652868993991	0	0	0.759295473503661	0.736191285137576	75.001044693909	0.655095633133034	25.4988438175168	-5.20481683240144	0.0486189648314512	0.999896960203588	FO538757.2	1	182696	184174	+	570	unprocessed_pseudogene	DEAD/H-box helicase 11 (DDX11) pseudogene	-	3	0	0	1	1	22	0.248782412791017	0	0	0.0959136568320839	0.0931263046384159	9.82929264879933
ENSG00000170011	22.2732515265232	12.2914042802804	5.1955001039182	27.3346370461318	16.9323995581642	150.002089387818	13.2533853035739	64.7563753307047	-2.25116353757384	0.0487682444726518	0.999896960203588	MYRIP	3	39808914	40260321	+	5872	protein_coding	myosin VIIA and Rab interacting protein [Source:HGNC Symbol;Acc:HGNC:19156]	-	34	17	5	36	23	44	0.273694548131807	0.150475916597628	0.0649686590570542	0.335175108684326	0.207916528237335	1.90827548018243
ENSG00000275708	0	0.723023781192967	4.15640008313456	1.51859094700732	2.9447651405503	81.8193214842644	1.62647462144251	28.7608925239407	-4.16589918256638	0.048793316667593	0.999896960203588	MIR3648-1	21	8208473	8208652	+	180	miRNA	microRNA 3648-1 [Source:HGNC Symbol;Acc:HGNC:38941]	-	0	1	4	2	4	24	0	0.288756399431787	1.69553762659121	0.607453159936531	1.17959985875327	33.9557382413068
ENSG00000280409	1.31019126626607	0	0	1.51859094700732	2.9447651405503	34.0913839517768	0.436730422088689	12.8515800131115	-4.71367078022264	0.048795182097358	0.999896960203588	LINC01101	2	120464335	120466218	-	1884	TEC	long intergenic non-protein coding RNA 1101 [Source:HGNC Symbol;Acc:HGNC:25923]	-	2	0	0	2	4	10	0.0501790429196319	0	0	0.0580369261085858	0.112700623447764	1.35174117202654
ENSG00000247311	0	0.723023781192967	0	0.759295473503661	0.736191285137576	34.0913839517768	0.241007927064322	11.862290236806	-5.34238041221572	0.0488746169599585	0.999896960203588	AC010255.1	5	122128762	122154856	-	731	antisense	novel transcript	-	0	1	0	1	1	10	0	0.0711028069736275	0	0.0747890347391078	0.0726155863801601	3.48383087291109
ENSG00000255521	0	0.723023781192967	0	0.759295473503661	0.736191285137576	34.0913839517768	0.241007927064322	11.862290236806	-5.34238041221572	0.0488746169599585	0.999896960203588	AL356215.1	11	35132655	35138032	-	1214	antisense	uncharacterized LOC100507144 [Source:NCBI gene;Acc:100507144]	-	0	1	0	1	1	10	0	0.0428139636719289	0	0.0450335950529554	0.043724871205846	2.09775977602801
ENSG00000239556	6.55095633133034	5.06116646835077	8.31280016626911	3.79647736751831	3.68095642568788	167.047781363706	6.64164098865007	58.1750717189709	-3.11002211914702	0.0488955613613055	0.999896960203588	AC004951.2	7	43984995	43990207	-	793	transcribed_unprocessed_pseudogene	uroplakin-like protein (UPLP) pseudogene	-	10	7	8	5	5	49	0.596073876800671	0.458805880559965	0.769727043597522	0.344708602738258	0.334691006581949	15.7361082013622
ENSG00000168421	1.31019126626607	0.723023781192967	12.4692002494037	0.759295473503661	1.47238257027515	238.639687662438	4.83413843228757	80.2904552354055	-4.06087649568048	0.0489176791851896	0.999896960203588	RHOH	4	40191053	40246967	+	6608	protein_coding	ras homolog family member H [Source:HGNC Symbol;Acc:HGNC:686]	-	2	1	12	1	2	70	0.0143064946822921	0.0078656404203574	0.13855785689456	0.00827342378848181	0.01606597870578	2.69775462722247
ENSG00000266075	3.9305737987982	2.1690713435789	2.07820004156728	2.27788642051098	5.15333899596303	64.773629508376	2.72594839464813	24.06828497495	-3.07606762477254	0.0489193202237416	0.999896960203588	RN7SL574P	1	3782815	3783111	+	297	misc_RNA	RNA, 7SL, cytoplasmic 574, pseudogene [Source:HGNC Symbol;Acc:HGNC:46590]	-	6	3	2	3	7	19	0.954922392531176	0.525011635330522	0.513799280785215	0.552230145396846	1.25109075928377	16.291894610728
ENSG00000172987	16.3773908283258	46.2735219963499	56.1114011223165	59.9843424067893	64.7848330921067	296.595040380458	39.5874379823307	140.454738626451	-1.8135852471984	0.0489564740246384	0.999896960203588	HPSE2	10	98457077	99235862	-	4421	protein_coding	heparanase 2 (inactive) [Source:HGNC Symbol;Acc:HGNC:18374]	-	25	64	54	79	88	87	0.267296191078338	0.752425632538835	0.931951240130432	0.976926479789355	1.05659702344785	5.0115628143978
ENSG00000262298	1.31019126626607	0	0	0.759295473503661	0	102.27415185533	0.436730422088689	34.3444824429447	-6.19064091065194	0.0489976435723839	0.999896960203588	AC004584.1	17	56939932	56941275	+	549	antisense	novel transcript, antisense to COIL	-	2	0	0	1	0	30	0.172199119964638	0	0	0.0995824852354969	0	13.91628616447
ENSG00000248586	0.655095633133034	0	0	0	0.736191285137576	68.1827679035537	0.218365211044345	22.9729863962304	-6.32649697039729	0.049018867382836	0.999896960203588	AC025470.1	5	57317989	57320020	-	2032	processed_pseudogene	TSR1, 20S rRNA accumulation, homolog (S. cerevisiae) pseudogene	-	1	0	0	0	1	20	0.0232621350542782	0	0	0	0.0261230283680596	2.5065751654508
ENSG00000248098	0	0	6.23460012470184	0.759295473503661	1.47238257027515	214.775718896194	2.07820004156728	72.335798979991	-5.14619524754059	0.0494933610532242	0.999896960203588	BCKDHA	19	41397460	41425005	+	2602	protein_coding	branched chain keto acid dehydrogenase E1, alpha polypeptide [Source:HGNC Symbol;Acc:HGNC:986]	-	0	0	6	1	2	63	0	0	0.175939722974491	0.0210110624113327	0.0408009174818579	6.16605930784683
ENSG00000285857	0	0	0	0.759295473503661	0	81.8193214842644	0	27.5262056525894	-7.55670729946611	0.0495186122020531	0.999896960203588	AC016727.3	2	61527340	61529160	+	1266	antisense	novel transcript, antisense to XPO1	-	0	0	0	1	0	24	0	0	0	0.0431838739291373	0	4.82783008170239
ENSG00000269985	0	0	0	0	0.736191285137576	81.8193214842644	0	27.5185042564673	-7.55629084427569	0.0495360565170034	0.999896960203588	AL021328.1	6	5451683	5458075	-	1333	antisense	uncharacterized LOC101927972 [Source:NCBI gene;Acc:101927972]	-	0	0	0	0	1	24	0	0	0	0	0.0398214505955717	4.58517095531525
ENSG00000261819	5.89586069819731	7.23023781192967	29.0948005819419	9.8708411555476	12.5152518473388	289.776763590103	14.0736330306896	104.054285530996	-2.88000535702758	0.0496069924118109	0.999896960203588	AC138932.3	16	14988259	14990160	-	1902	processed_pseudogene	uncharacterized protein KIAA2013 [Source:NCBI gene;Acc:102724984]	-	9	10	28	13	17	85	0.223668730742712	0.273271040471723	1.12322681887746	0.373669924882093	0.474444738142087	11.3810636849806
ENSG00000187527	3.9305737987982	1.44604756238593	7.27370014548548	4.55577284102197	4.41714771082545	98.8650134601528	4.21677383555654	35.9459780040001	-3.0682699199735	0.0496574392673791	0.999896960203588	ATP13A5	3	193274790	193378843	-	6228	protein_coding	ATPase 13A5 [Source:HGNC Symbol;Acc:HGNC:31789]	-	6	2	7	6	6	29	0.045538206580244	0.0166911213544386	0.0857569608825034	0.0526693491274449	0.0511387222002862	1.18583382586452
ENSG00000119614	1.31019126626607	0	14.547400290971	14.4266139965696	113.373457911187	30.6822455565991	5.28586385241234	52.8274391547851	-3.35192068572377	0.0496954546074358	0.999896960203588	VSX2	14	74239472	74262738	+	2995	protein_coding	visual system homeobox 2 [Source:HGNC Symbol;Acc:HGNC:1975]	Homeobox	2	0	14	19	154	9	0.0315650473658052	0	0.356657330468268	0.346826345072277	2.72942471491157	0.765279576390053
ENSG00000275895	38.650642354849	37.5972366220343	24.9384004988073	122.246571234089	36.8095642568788	98.8650134601528	33.7287598252302	85.9737163170404	-1.33935425078247	0.0498538081987535	0.999896960203588	U2AF1L5	21	6484623	6499261	-	11119	protein_coding	U2 small nuclear RNA auxiliary factor 1 like 5 [Source:HGNC Symbol;Acc:HGNC:51830]	-	59	52	24	161	50	29	0.250818495133312	0.243075807058326	0.164689327881869	0.791617617364901	0.23869949475626	0.66421198556383
